# Supplementary material for: Trichlorido(5,5′-dimethyl-2,2′-bipyridine-κ2 N,N′)(dimethyl­formamide-κO)indium(III) hemihydrate
Source: Acta Crystallogr Sect E Struct Rep Online. 2012 Nov 3;68(Pt 12):m1448–9. doi: 10.1107/S1600536812044698 (PMC3588714; doi:10.1107/S1600536812044698)
Supplement: Supplementary file 1 [file e-68-m1448-sup1.cif]

##############################################################################
#                                                                            #
# This CIF contains the data in a paper accepted for publication in          #
# Acta Crystallographica Section E. It conforms to the requirements of       #
# Notes for Authors for Acta Crystallographica Section E, and has been       #
# peer reviewed under the auspices of the IUCr Commission on Journals.       #
#                                                                            #
# Full details of the Crystallographic Information File format               #
# are given in the paper "The Crystallographic Information File (CIF):       #
# a New Standard Archive File for Crystallography" by S. R. Hall, F. H.      #
# Allen and I. D. Brown [Acta Cryst. (1991), A47, 655-685].                  #
#                                                                            #
# The current version of the core CIF dictionary is obtainable from          #
# ftp://ftp.iucr.org/pub/cif_core.dic.                                       #
#                                                                            #
# Software is freely available for graphical display of the structure(s)     #
# in this CIF. For information consult the CIF software page                 #
# http://www.iucr.org/resources/cif/software.                                #
#                                                                            #
# This file may be used for bona fide research purposes within the           #
# scientific community so long as proper attribution is given to the journal # 
# article from which it was obtained.                                        #
#                                                                            #
##############################################################################
data_I
_audit_creation_method     SHELXL-97
_chemical_name_systematic
;
Trichlorido(5,5'-dimethyl-2,2'-bipyridine-
\k^2^<i>N</i>,<i>N</i>')(dimethylformamide-\k<i>O</i>)indium(III) hemihydrate
;
_chemical_name_common     ?
_chemical_formula_moiety     'C15 H19 Cl3 In N3 O, 0.5(H2 O)'
_chemical_formula_sum     'C15 H20 Cl3 In N3 O1.5'
_chemical_formula_iupac     '[In Cl3 (C12 H12 N2) (C3 H7 N O)], 0.5H2 O'
_chemical_formula_weight     487.51
_chemical_melting_point     ?
_symmetry_cell_setting     triclinic
_symmetry_space_group_name_H-M     'P -1'
_symmetry_space_group_name_Hall     '-P 1'
loop_
    _symmetry_equiv_pos_as_xyz
    'x, y, z'
    '-x, -y, -z'
_cell_length_a     11.3021(5)
_cell_length_b     11.4445(5)
_cell_length_c     15.0860(6)
_cell_angle_alpha     91.089(4)
_cell_angle_beta     96.024(3)
_cell_angle_gamma     96.448(4)
_cell_volume     1927.34(14)
_cell_formula_units_Z     4
_cell_measurement_reflns_used     15402
_cell_measurement_theta_min     2.39
_cell_measurement_theta_max     26.00
_cell_measurement_temperature     173(2)
_exptl_crystal_description     block
_exptl_crystal_colour     colorless
_exptl_crystal_size_max     0.32
_exptl_crystal_size_mid     0.30
_exptl_crystal_size_min     0.25
_exptl_crystal_density_diffrn     1.680
_exptl_crystal_density_meas     ?
_exptl_crystal_density_method     'not measured'
_exptl_crystal_F_000     972
_exptl_absorpt_coefficient_mu     1.651
_exptl_absorpt_correction_type     multi-scan
_exptl_absorpt_process_details     '(SADABS; Bruker, 2001)'
_exptl_absorpt_correction_T_min     0.6012
_exptl_absorpt_correction_T_max     0.6880
_exptl_special_details
;
;
_diffrn_ambient_temperature     173(2)
_diffrn_radiation_type     MoK\a
_diffrn_radiation_wavelength     0.71073
_diffrn_radiation_source     'fine-focus sealed tube'
_diffrn_radiation_monochromator     graphite
_diffrn_measurement_device_type     'Bruker APEXII CCD area-detector'
_diffrn_measurement_method     '\w scans'
_diffrn_detector_area_resol_mean     ?
_diffrn_reflns_number     15402
_diffrn_reflns_av_R_equivalents     0.0356
_diffrn_reflns_av_sigmaI/netI     0.0421
_diffrn_reflns_theta_min     2.39
_diffrn_reflns_theta_max     26.00
_diffrn_reflns_theta_full     26.00
_diffrn_measured_fraction_theta_max     0.994
_diffrn_measured_fraction_theta_full     0.994
_diffrn_reflns_limit_h_min     -13
_diffrn_reflns_limit_h_max     13
_diffrn_reflns_limit_k_min     -14
_diffrn_reflns_limit_k_max     14
_diffrn_reflns_limit_l_min     -18
_diffrn_reflns_limit_l_max     18
_diffrn_standards_number     ?
_diffrn_standards_interval_count     ?
_diffrn_standards_interval_time     ?
_diffrn_standards_decay_%     ?
_refine_special_details
;
Refinement of <i>F</i>^2^ against ALL reflections. The weighted <i>R</i>-factor
<i>wR</i> and goodness of fit <i>S</i> are based on <i>F</i>^2^, conventional
<i>R</i>-factors <i>R</i> are based on <i>F</i>, with <i>F</i> set to zero for
negative <i>F</i>^2^. The threshold expression of <i>F</i>^2^ >
\s(<i>F</i>^2^) is used only for calculating <i>R</i>-factors(gt) <i>etc</i>.
and is not relevant to the choice of reflections for refinement.
<i>R</i>-factors based on <i>F</i>^2^ are statistically about twice as large
as those based on <i>F</i>, and <i>R</i>- factors based on ALL data will be
even larger.
;
_reflns_number_total     7524
_reflns_number_gt     6051
_reflns_threshold_expression     I>2sigma(I)
_refine_ls_structure_factor_coef     Fsqd
_refine_ls_matrix_type     full
_refine_ls_R_factor_all     0.0507
_refine_ls_R_factor_gt     0.0336
_refine_ls_wR_factor_gt     0.0631
_refine_ls_wR_factor_ref     0.0666
_refine_ls_goodness_of_fit_ref     1.027
_refine_ls_restrained_S_all     1.027
_refine_ls_number_reflns     7524
_refine_ls_number_parameters     437
_refine_ls_number_restraints     3
_refine_ls_hydrogen_treatment     mixed
_refine_ls_weighting_scheme     calc
_refine_ls_weighting_details
         'calc w=1/[\s^2^(Fo^2^)+(0.0309P)^2^+0.5815P] where P=(Fo^2^+2Fc^2^)/3'
_atom_sites_solution_hydrogens     geom
_atom_sites_solution_primary     direct
_atom_sites_solution_secondary     difmap
_refine_ls_shift/su_max     0.001
_refine_ls_shift/su_mean     0.000
_refine_diff_density_max     0.568
_refine_diff_density_min     -0.537
_refine_ls_extinction_method     none
_refine_ls_extinction_coef     ?
loop_
    _atom_type_symbol
    _atom_type_description
    _atom_type_scat_dispersion_real
    _atom_type_scat_dispersion_imag
    _atom_type_scat_source
    'C' 'C' 0.0033 0.0016
                         'International Tables Vol C Tables 4.2.6.8 and 6.1.1.4'
    'H' 'H' 0.0000 0.0000
                         'International Tables Vol C Tables 4.2.6.8 and 6.1.1.4'
    'N' 'N' 0.0061 0.0033
                         'International Tables Vol C Tables 4.2.6.8 and 6.1.1.4'
    'O' 'O' 0.0106 0.0060
                         'International Tables Vol C Tables 4.2.6.8 and 6.1.1.4'
    'S' 'S' 0.1246 0.1234
                         'International Tables Vol C Tables 4.2.6.8 and 6.1.1.4'
    'Cl' 'Cl' 0.1484 0.1585
                         'International Tables Vol C Tables 4.2.6.8 and 6.1.1.4'
    'In' 'In' -0.7276 1.3100
                         'International Tables Vol C Tables 4.2.6.8 and 6.1.1.4'
_computing_data_collection     'APEX2 (Bruker, 2007)'
_computing_cell_refinement     'SAINT (Bruker, 2007)'
_computing_data_reduction     'SAINT (Bruker, 2007)'
_computing_structure_solution     'SHELXTL (Sheldrick, 2008)'
_computing_structure_refinement     'SHELXTL (Sheldrick, 2008)'
_computing_molecular_graphics     'SHELXTL (Sheldrick, 2008)'
_computing_publication_material     'SHELXTL (Sheldrick, 2008)'
loop_
    _atom_site_type_symbol
    _atom_site_label
    _atom_site_fract_x
    _atom_site_fract_y
    _atom_site_fract_z
    _atom_site_U_iso_or_equiv
    _atom_site_adp_type
    _atom_site_calc_flag
    _atom_site_refinement_flags
    _atom_site_occupancy
    _atom_site_symmetry_multiplicity
    _atom_site_disorder_assembly
    _atom_site_disorder_group
    C C1 0.5123(3) 1.0246(3) 0.2042(2) 0.0251(7) Uani d . 1 1 . .
    H H1 0.5450 1.0890 0.1746 0.030 Uiso calc R 1 1 . .
    C C2 0.3899(3) 1.0132(3) 0.2121(2) 0.0255(7) Uani d . 1 1 . .
    C C3 0.3115(3) 1.1025(4) 0.1753(3) 0.0341(9) Uani d . 1 1 . .
    H H3C 0.2652 1.1270 0.2206 0.041 Uiso calc R 1 1 . .
    H H3B 0.2587 1.0682 0.1253 0.041 Uiso calc R 1 1 . .
    H H3A 0.3606 1.1694 0.1564 0.041 Uiso calc R 1 1 . .
    C C4 0.3441(3) 0.9152(3) 0.2551(2) 0.0277(8) Uani d . 1 1 . .
    H H4 0.2625 0.9031 0.2608 0.033 Uiso calc R 1 1 . .
    C C5 0.4183(3) 0.8350(3) 0.2899(2) 0.0249(7) Uani d . 1 1 . .
    H H5 0.3875 0.7697 0.3194 0.030 Uiso calc R 1 1 . .
    C C6 0.5403(3) 0.8539(3) 0.2797(2) 0.0222(7) Uani d . 1 1 . .
    C C7 0.6250(3) 0.7694(3) 0.3113(2) 0.0206(7) Uani d . 1 1 . .
    C C8 0.5969(3) 0.6830(3) 0.3715(2) 0.0261(7) Uani d . 1 1 . .
    H H8 0.5227 0.6760 0.3935 0.031 Uiso calc R 1 1 . .
    C C9 0.6800(3) 0.6076(3) 0.3984(2) 0.0293(8) Uani d . 1 1 . .
    H H9 0.6626 0.5510 0.4400 0.035 Uiso calc R 1 1 . .
    C C10 0.7899(3) 0.6162(3) 0.3633(2) 0.0272(8) Uani d . 1 1 . .
    C C11 0.8797(4) 0.5334(4) 0.3906(3) 0.0377(9) Uani d . 1 1 . .
    H H11C 0.8845 0.5243 0.4539 0.045 Uiso calc R 1 1 . .
    H H11B 0.9567 0.5645 0.3744 0.045 Uiso calc R 1 1 . .
    H H11A 0.8554 0.4583 0.3609 0.045 Uiso calc R 1 1 . .
    C C12 0.8112(3) 0.7047(3) 0.3039(2) 0.0252(7) Uani d . 1 1 . .
    H H12 0.8839 0.7117 0.2797 0.030 Uiso calc R 1 1 . .
    C C13 0.8628(3) 1.0800(3) 0.4086(2) 0.0269(8) Uani d . 1 1 . .
    H H13 0.9023 1.1386 0.3770 0.032 Uiso calc R 1 1 . .
    C C14 0.9446(4) 1.1909(4) 0.5437(3) 0.0495(12) Uani d . 1 1 . .
    H H14C 1.0074 1.1657 0.5842 0.059 Uiso calc R 1 1 . .
    H H14B 0.8924 1.2313 0.5766 0.059 Uiso calc R 1 1 . .
    H H14A 0.9788 1.2430 0.5017 0.059 Uiso calc R 1 1 . .
    C C15 0.8199(4) 0.9974(4) 0.5493(3) 0.0422(10) Uani d . 1 1 . .
    H H15A 0.7973 0.9266 0.5134 0.051 Uiso calc R 1 1 . .
    H H15B 0.7501 1.0237 0.5706 0.051 Uiso calc R 1 1 . .
    H H15C 0.8756 0.9819 0.5990 0.051 Uiso calc R 1 1 . .
    C C16 0.4078(3) 0.2947(3) 0.3691(2) 0.0267(7) Uani d . 1 1 . .
    H H16 0.3432 0.2736 0.4012 0.032 Uiso calc R 1 1 . .
    C C17 0.5101(3) 0.2392(3) 0.3877(2) 0.0272(8) Uani d . 1 1 . .
    C C18 0.5177(4) 0.1442(3) 0.4548(3) 0.0359(9) Uani d . 1 1 . .
    H H18A 0.4572 0.0799 0.4372 0.043 Uiso calc R 1 1 . .
    H H18B 0.5054 0.1751 0.5123 0.043 Uiso calc R 1 1 . .
    H H18C 0.5953 0.1170 0.4577 0.043 Uiso calc R 1 1 . .
    C C19 0.6052(3) 0.2748(3) 0.3395(2) 0.0314(8) Uani d . 1 1 . .
    H H19 0.6763 0.2410 0.3498 0.038 Uiso calc R 1 1 . .
    C C20 0.5954(3) 0.3597(3) 0.2764(2) 0.0312(8) Uani d . 1 1 . .
    H H20 0.6594 0.3832 0.2442 0.037 Uiso calc R 1 1 . .
    C C21 0.4897(3) 0.4096(3) 0.2615(2) 0.0232(7) Uani d . 1 1 . .
    C C22 0.4726(3) 0.5031(3) 0.1956(2) 0.0236(7) Uani d . 1 1 . .
    C C23 0.5582(3) 0.5398(3) 0.1397(2) 0.0317(8) Uani d . 1 1 . .
    H H23 0.6299 0.5067 0.1427 0.038 Uiso calc R 1 1 . .
    C C24 0.5356(4) 0.6265(4) 0.0791(2) 0.0341(9) Uani d . 1 1 . .
    H H24 0.5925 0.6517 0.0411 0.041 Uiso calc R 1 1 . .
    C C25 0.4292(3) 0.6756(3) 0.0749(2) 0.0301(8) Uani d . 1 1 . .
    C C26 0.4010(4) 0.7694(4) 0.0104(3) 0.0460(11) Uani d . 1 1 . .
    H H26C 0.4709 0.8250 0.0084 0.055 Uiso calc R 1 1 . .
    H H26B 0.3371 0.8091 0.0293 0.055 Uiso calc R 1 1 . .
    H H26A 0.3771 0.7341 -0.0479 0.055 Uiso calc R 1 1 . .
    C C27 0.3478(3) 0.6325(3) 0.1325(2) 0.0287(8) Uani d . 1 1 . .
    H H27 0.2744 0.6625 0.1295 0.034 Uiso calc R 1 1 . .
    C C28 0.1038(3) 0.2848(4) 0.1282(2) 0.0322(8) Uani d . 1 1 . .
    H H28 0.0720 0.2356 0.1703 0.039 Uiso calc R 1 1 . .
    C C29 0.1028(5) 0.3466(5) -0.0221(3) 0.0639(15) Uani d . 1 1 . .
    H H29C 0.1406 0.3045 -0.0648 0.077 Uiso calc R 1 1 . .
    H H29B 0.1591 0.4090 0.0058 0.077 Uiso calc R 1 1 . .
    H H29A 0.0352 0.3791 -0.0518 0.077 Uiso calc R 1 1 . .
    C C30 -0.0240(5) 0.1663(6) 0.0160(3) 0.0706(18) Uani d . 1 1 . .
    H H30A -0.0455 0.1230 0.0669 0.085 Uiso calc R 1 1 . .
    H H30B 0.0105 0.1162 -0.0235 0.085 Uiso calc R 1 1 . .
    H H30C -0.0941 0.1933 -0.0146 0.085 Uiso calc R 1 1 . .
    N N1 0.5854(2) 0.9478(2) 0.23712(18) 0.0219(6) Uani d . 1 1 . .
    N N2 0.7329(2) 0.7812(2) 0.27921(17) 0.0209(6) Uani d . 1 1 . .
    N N3 0.8759(3) 1.0879(3) 0.49582(19) 0.0290(7) Uani d . 1 1 . .
    N N4 0.3964(2) 0.3764(2) 0.30794(18) 0.0229(6) Uani d . 1 1 . .
    N N5 0.3691(3) 0.5500(3) 0.19222(18) 0.0234(6) Uani d . 1 1 . .
    N N6 0.0629(3) 0.2669(3) 0.0452(2) 0.0378(8) Uani d . 1 1 . .
    O O1 0.7993(2) 0.9967(2) 0.36637(15) 0.0309(6) Uani d . 1 1 . .
    O O2 0.1854(2) 0.3663(2) 0.15434(17) 0.0375(6) Uani d . 1 1 . .
    O O3 0.1661(4) 0.5577(4) -0.1491(4) 0.0903(15) Uani d D 1 1 . .
    Cl Cl1 0.72933(9) 0.90119(10) 0.06210(6) 0.0395(2) Uani d . 1 1 . .
    Cl Cl2 0.99623(8) 0.93947(9) 0.22712(6) 0.0333(2) Uani d . 1 1 . .
    Cl Cl3 0.79761(8) 1.17277(8) 0.19951(6) 0.0313(2) Uani d . 1 1 . .
    Cl Cl4 0.29650(8) 0.59312(8) 0.41650(6) 0.03024(19) Uani d . 1 1 . .
    Cl Cl5 0.08798(9) 0.60500(10) 0.22539(7) 0.0435(3) Uani d . 1 1 . .
    Cl Cl6 0.10673(8) 0.31911(9) 0.35452(6) 0.0355(2) Uani d . 1 1 . .
    In In1 0.78415(2) 0.95952(2) 0.217222(15) 0.02104(7) Uani d . 1 1 . .
    In In2 0.22743(2) 0.46926(2) 0.280738(15) 0.02290(7) Uani d . 1 1 . .
    H H3D 0.099(2) 0.521(3) -0.168(3) 0.100 Uiso d D 1 1 . .
    H H3E 0.155(3) 0.6286(12) -0.156(3) 0.100 Uiso d D 1 1 . .
loop_
    _atom_site_aniso_label
    _atom_site_aniso_U_11
    _atom_site_aniso_U_22
    _atom_site_aniso_U_33
    _atom_site_aniso_U_12
    _atom_site_aniso_U_13
    _atom_site_aniso_U_23
    C1 0.0259(18) 0.0258(18) 0.0228(16) 0.0032(14) -0.0012(14) 0.0023(14)
    C2 0.0253(18) 0.0315(19) 0.0194(16) 0.0047(15) -0.0001(13) -0.0012(14)
    C3 0.029(2) 0.040(2) 0.034(2) 0.0100(17) 0.0012(16) 0.0072(17)
    C4 0.0188(17) 0.037(2) 0.0276(17) 0.0032(15) 0.0036(14) -0.0021(15)
    C5 0.0258(18) 0.0259(18) 0.0227(16) -0.0021(14) 0.0062(14) 0.0030(14)
    C6 0.0249(18) 0.0227(17) 0.0184(15) -0.0008(14) 0.0042(13) -0.0016(13)
    C7 0.0214(17) 0.0207(17) 0.0189(15) -0.0019(13) 0.0034(13) -0.0014(13)
    C8 0.0228(18) 0.0287(19) 0.0278(17) 0.0010(14) 0.0087(14) 0.0035(14)
    C9 0.034(2) 0.0283(19) 0.0262(18) 0.0044(16) 0.0052(15) 0.0079(15)
    C10 0.0265(19) 0.0279(19) 0.0275(17) 0.0052(15) 0.0022(14) 0.0025(14)
    C11 0.034(2) 0.039(2) 0.043(2) 0.0098(18) 0.0055(18) 0.0156(18)
    C12 0.0220(18) 0.0290(19) 0.0244(17) 0.0020(14) 0.0032(13) -0.0009(14)
    C13 0.0236(18) 0.033(2) 0.0238(17) 0.0024(15) 0.0026(14) 0.0021(15)
    C14 0.059(3) 0.049(3) 0.034(2) -0.010(2) -0.003(2) -0.006(2)
    C15 0.043(2) 0.059(3) 0.0232(18) -0.006(2) 0.0073(17) 0.0034(18)
    C16 0.0285(19) 0.0246(18) 0.0280(18) 0.0033(14) 0.0071(14) 0.0036(14)
    C17 0.031(2) 0.0233(18) 0.0261(17) 0.0031(15) -0.0029(15) -0.0003(14)
    C18 0.040(2) 0.032(2) 0.037(2) 0.0107(17) 0.0023(17) 0.0090(17)
    C19 0.031(2) 0.030(2) 0.035(2) 0.0141(16) 0.0039(16) 0.0006(16)
    C20 0.0260(19) 0.033(2) 0.036(2) 0.0077(16) 0.0073(16) 0.0028(16)
    C21 0.0237(18) 0.0223(17) 0.0227(16) 0.0005(14) 0.0006(13) 0.0013(13)
    C22 0.0244(18) 0.0243(18) 0.0217(16) 0.0018(14) 0.0015(13) -0.0005(13)
    C23 0.0263(19) 0.036(2) 0.0326(19) -0.0013(16) 0.0095(15) 0.0031(16)
    C24 0.033(2) 0.042(2) 0.0265(18) -0.0049(17) 0.0088(15) 0.0060(16)
    C25 0.032(2) 0.033(2) 0.0243(18) -0.0030(16) 0.0014(15) 0.0070(15)
    C26 0.038(2) 0.058(3) 0.042(2) 0.003(2) 0.0017(19) 0.026(2)
    C27 0.0258(19) 0.032(2) 0.0281(18) 0.0048(15) -0.0012(15) 0.0067(15)
    C28 0.0259(19) 0.041(2) 0.0300(19) 0.0034(17) 0.0055(15) -0.0032(16)
    C29 0.080(4) 0.075(4) 0.035(2) 0.016(3) -0.006(2) 0.007(2)
    C30 0.045(3) 0.107(5) 0.053(3) -0.023(3) 0.013(2) -0.039(3)
    N1 0.0232(15) 0.0209(14) 0.0210(13) 0.0001(11) 0.0022(11) 0.0026(11)
    N2 0.0216(14) 0.0211(14) 0.0197(13) -0.0001(11) 0.0034(11) 0.0011(11)
    N3 0.0267(16) 0.0348(17) 0.0238(15) -0.0005(13) -0.0006(12) -0.0027(13)
    N4 0.0211(15) 0.0235(15) 0.0236(14) 0.0012(12) 0.0010(11) 0.0041(11)
    N5 0.0220(15) 0.0279(15) 0.0197(13) 0.0001(12) 0.0015(11) 0.0029(12)
    N6 0.0271(17) 0.055(2) 0.0313(17) 0.0066(15) 0.0014(13) -0.0081(16)
    O1 0.0349(15) 0.0336(14) 0.0220(12) -0.0056(11) 0.0037(10) -0.0001(11)
    O2 0.0383(16) 0.0420(16) 0.0289(13) -0.0062(13) 0.0002(12) -0.0016(12)
    O3 0.066(3) 0.056(2) 0.153(4) 0.007(2) 0.023(3) 0.036(3)
    Cl1 0.0392(5) 0.0567(6) 0.0198(4) -0.0049(5) 0.0021(4) -0.0024(4)
    Cl2 0.0199(4) 0.0461(6) 0.0344(5) 0.0039(4) 0.0040(3) 0.0086(4)
    Cl3 0.0316(5) 0.0272(5) 0.0364(5) 0.0020(4) 0.0097(4) 0.0079(4)
    Cl4 0.0338(5) 0.0286(5) 0.0276(4) -0.0034(4) 0.0071(4) 0.0028(3)
    Cl5 0.0327(5) 0.0588(7) 0.0450(5) 0.0229(5) 0.0101(4) 0.0232(5)
    Cl6 0.0294(5) 0.0353(5) 0.0409(5) -0.0057(4) 0.0085(4) 0.0084(4)
    In1 0.01898(13) 0.02579(14) 0.01822(11) 0.00006(10) 0.00357(9) 0.00353(9)
    In2 0.01887(13) 0.02634(14) 0.02381(13) 0.00307(10) 0.00239(9) 0.00571(10)
_geom_special_details
;
All e.s.d.'s (except the e.s.d. in the dihedral angle between two l.s. planes)
are estimated using the full covariance matrix. The cell e.s.d.'s are taken
into account individually in the estimation of e.s.d.'s in distances, angles
and torsion angles; correlations between e.s.d.'s in cell parameters are only
used when they are defined by crystal symmetry. An approximate (isotropic)
treatment of cell e.s.d.'s is used for estimating e.s.d.'s involving l.s.
planes.
;
loop_
    _geom_bond_atom_site_label_1
    _geom_bond_atom_site_label_2
    _geom_bond_site_symmetry_2
    _geom_bond_distance
    _geom_bond_publ_flag
    C1 N1 . 1.340(4) ?
    C1 C2 . 1.393(5) ?
    C1 H1 . 0.9300 ?
    C2 C4 . 1.383(5) ?
    C2 C3 . 1.504(5) ?
    C3 H3C . 0.9600 ?
    C3 H3B . 0.9600 ?
    C3 H3A . 0.9600 ?
    C4 C5 . 1.386(5) ?
    C4 H4 . 0.9300 ?
    C5 C6 . 1.396(5) ?
    C5 H5 . 0.9300 ?
    C6 N1 . 1.342(4) ?
    C6 C7 . 1.487(5) ?
    C7 N2 . 1.352(4) ?
    C7 C8 . 1.388(5) ?
    C8 C9 . 1.381(5) ?
    C8 H8 . 0.9300 ?
    C9 C10 . 1.395(5) ?
    C9 H9 . 0.9300 ?
    C10 C12 . 1.384(5) ?
    C10 C11 . 1.496(5) ?
    C11 H11C . 0.9600 ?
    C11 H11B . 0.9600 ?
    C11 H11A . 0.9600 ?
    C12 N2 . 1.343(4) ?
    C12 H12 . 0.9300 ?
    C13 O1 . 1.248(4) ?
    C13 N3 . 1.309(4) ?
    C13 H13 . 0.9300 ?
    C14 N3 . 1.469(5) ?
    C14 H14C . 0.9600 ?
    C14 H14B . 0.9600 ?
    C14 H14A . 0.9600 ?
    C15 N3 . 1.454(5) ?
    C15 H15A . 0.9600 ?
    C15 H15B . 0.9600 ?
    C15 H15C . 0.9600 ?
    C16 N4 . 1.333(4) ?
    C16 C17 . 1.387(5) ?
    C16 H16 . 0.9300 ?
    C17 C19 . 1.388(5) ?
    C17 C18 . 1.502(5) ?
    C18 H18A . 0.9600 ?
    C18 H18B . 0.9600 ?
    C18 H18C . 0.9600 ?
    C19 C20 . 1.378(5) ?
    C19 H19 . 0.9300 ?
    C20 C21 . 1.381(5) ?
    C20 H20 . 0.9300 ?
    C21 N4 . 1.349(4) ?
    C21 C22 . 1.490(5) ?
    C22 N5 . 1.337(4) ?
    C22 C23 . 1.385(5) ?
    C23 C24 . 1.389(6) ?
    C23 H23 . 0.9300 ?
    C24 C25 . 1.380(6) ?
    C24 H24 . 0.9300 ?
    C25 C27 . 1.387(5) ?
    C25 C26 . 1.501(5) ?
    C26 H26C . 0.9600 ?
    C26 H26B . 0.9600 ?
    C26 H26A . 0.9600 ?
    C27 N5 . 1.341(4) ?
    C27 H27 . 0.9300 ?
    C28 O2 . 1.262(4) ?
    C28 N6 . 1.293(5) ?
    C28 H28 . 0.9300 ?
    C29 N6 . 1.452(6) ?
    C29 H29C . 0.9600 ?
    C29 H29B . 0.9600 ?
    C29 H29A . 0.9600 ?
    C30 N6 . 1.456(6) ?
    C30 H30A . 0.9600 ?
    C30 H30B . 0.9600 ?
    C30 H30C . 0.9600 ?
    O3 H3D . 0.844(10) ?
    O3 H3E . 0.841(10) ?
    In1 Cl1 . 2.4185(9) y
    In1 Cl2 . 2.4227(9) y
    In1 Cl3 . 2.4496(9) y
    In1 O1 . 2.267(2) y
    In1 N1 . 2.287(3) y
    In1 N2 . 2.301(3) y
    In2 Cl4 . 2.4737(9) y
    In2 Cl5 . 2.4327(10) y
    In2 Cl6 . 2.4326(9) y
    In2 O2 . 2.202(3) y
    In2 N4 . 2.292(3) y
    In2 N5 . 2.316(3) y
loop_
    _geom_angle_atom_site_label_1
    _geom_angle_atom_site_label_2
    _geom_angle_atom_site_label_3
    _geom_angle_site_symmetry_1
    _geom_angle_site_symmetry_3
    _geom_angle
    _geom_angle_publ_flag
    N1 C1 C2 . . 123.4(3) ?
    N1 C1 H1 . . 118.3 ?
    C2 C1 H1 . . 118.3 ?
    C4 C2 C1 . . 116.6(3) ?
    C4 C2 C3 . . 121.7(3) ?
    C1 C2 C3 . . 121.6(3) ?
    C2 C3 H3C . . 109.5 ?
    C2 C3 H3B . . 109.5 ?
    H3C C3 H3B . . 109.5 ?
    C2 C3 H3A . . 109.5 ?
    H3C C3 H3A . . 109.5 ?
    H3B C3 H3A . . 109.5 ?
    C2 C4 C5 . . 120.8(3) ?
    C2 C4 H4 . . 119.6 ?
    C5 C4 H4 . . 119.6 ?
    C4 C5 C6 . . 118.8(3) ?
    C4 C5 H5 . . 120.6 ?
    C6 C5 H5 . . 120.6 ?
    N1 C6 C5 . . 120.9(3) ?
    N1 C6 C7 . . 116.8(3) ?
    C5 C6 C7 . . 122.2(3) ?
    N2 C7 C8 . . 120.9(3) ?
    N2 C7 C6 . . 116.7(3) ?
    C8 C7 C6 . . 122.4(3) ?
    C9 C8 C7 . . 119.5(3) ?
    C9 C8 H8 . . 120.3 ?
    C7 C8 H8 . . 120.3 ?
    C8 C9 C10 . . 120.1(3) ?
    C8 C9 H9 . . 119.9 ?
    C10 C9 H9 . . 119.9 ?
    C12 C10 C9 . . 116.8(3) ?
    C12 C10 C11 . . 122.6(3) ?
    C9 C10 C11 . . 120.6(3) ?
    C10 C11 H11C . . 109.5 ?
    C10 C11 H11B . . 109.5 ?
    H11C C11 H11B . . 109.5 ?
    C10 C11 H11A . . 109.5 ?
    H11C C11 H11A . . 109.5 ?
    H11B C11 H11A . . 109.5 ?
    N2 C12 C10 . . 123.8(3) ?
    N2 C12 H12 . . 118.1 ?
    C10 C12 H12 . . 118.1 ?
    O1 C13 N3 . . 122.3(3) ?
    O1 C13 H13 . . 118.8 ?
    N3 C13 H13 . . 118.8 ?
    N3 C14 H14C . . 109.5 ?
    N3 C14 H14B . . 109.5 ?
    H14C C14 H14B . . 109.5 ?
    N3 C14 H14A . . 109.5 ?
    H14C C14 H14A . . 109.5 ?
    H14B C14 H14A . . 109.5 ?
    N3 C15 H15A . . 109.5 ?
    N3 C15 H15B . . 109.5 ?
    H15A C15 H15B . . 109.5 ?
    N3 C15 H15C . . 109.5 ?
    H15A C15 H15C . . 109.5 ?
    H15B C15 H15C . . 109.5 ?
    N4 C16 C17 . . 124.0(3) ?
    N4 C16 H16 . . 118.0 ?
    C17 C16 H16 . . 118.0 ?
    C16 C17 C19 . . 116.1(3) ?
    C16 C17 C18 . . 122.3(3) ?
    C19 C17 C18 . . 121.5(3) ?
    C17 C18 H18A . . 109.5 ?
    C17 C18 H18B . . 109.5 ?
    H18A C18 H18B . . 109.5 ?
    C17 C18 H18C . . 109.5 ?
    H18A C18 H18C . . 109.5 ?
    H18B C18 H18C . . 109.5 ?
    C20 C19 C17 . . 120.7(3) ?
    C20 C19 H19 . . 119.6 ?
    C17 C19 H19 . . 119.6 ?
    C19 C20 C21 . . 119.3(4) ?
    C19 C20 H20 . . 120.4 ?
    C21 C20 H20 . . 120.4 ?
    N4 C21 C20 . . 120.9(3) ?
    N4 C21 C22 . . 116.6(3) ?
    C20 C21 C22 . . 122.6(3) ?
    N5 C22 C23 . . 121.1(3) ?
    N5 C22 C21 . . 116.6(3) ?
    C23 C22 C21 . . 122.3(3) ?
    C22 C23 C24 . . 119.2(4) ?
    C22 C23 H23 . . 120.4 ?
    C24 C23 H23 . . 120.4 ?
    C25 C24 C23 . . 120.2(3) ?
    C25 C24 H24 . . 119.9 ?
    C23 C24 H24 . . 119.9 ?
    C24 C25 C27 . . 116.7(3) ?
    C24 C25 C26 . . 122.0(3) ?
    C27 C25 C26 . . 121.3(4) ?
    C25 C26 H26C . . 109.5 ?
    C25 C26 H26B . . 109.5 ?
    H26C C26 H26B . . 109.5 ?
    C25 C26 H26A . . 109.5 ?
    H26C C26 H26A . . 109.5 ?
    H26B C26 H26A . . 109.5 ?
    N5 C27 C25 . . 123.7(3) ?
    N5 C27 H27 . . 118.2 ?
    C25 C27 H27 . . 118.2 ?
    O2 C28 N6 . . 122.5(4) ?
    O2 C28 H28 . . 118.7 ?
    N6 C28 H28 . . 118.7 ?
    N6 C29 H29C . . 109.5 ?
    N6 C29 H29B . . 109.5 ?
    H29C C29 H29B . . 109.5 ?
    N6 C29 H29A . . 109.5 ?
    H29C C29 H29A . . 109.5 ?
    H29B C29 H29A . . 109.5 ?
    N6 C30 H30A . . 109.5 ?
    N6 C30 H30B . . 109.5 ?
    H30A C30 H30B . . 109.5 ?
    N6 C30 H30C . . 109.5 ?
    H30A C30 H30C . . 109.5 ?
    H30B C30 H30C . . 109.5 ?
    C1 N1 C6 . . 119.4(3) ?
    C1 N1 In1 . . 123.7(2) ?
    C6 N1 In1 . . 116.7(2) ?
    C12 N2 C7 . . 118.8(3) ?
    C12 N2 In1 . . 124.1(2) ?
    C7 N2 In1 . . 115.0(2) ?
    C13 N3 C15 . . 121.6(3) ?
    C13 N3 C14 . . 121.2(3) ?
    C15 N3 C14 . . 117.2(3) ?
    C16 N4 C21 . . 119.0(3) ?
    C16 N4 In2 . . 123.1(2) ?
    C21 N4 In2 . . 117.8(2) ?
    C22 N5 C27 . . 119.1(3) ?
    C22 N5 In2 . . 117.4(2) ?
    C27 N5 In2 . . 123.2(2) ?
    C28 N6 C29 . . 120.8(4) ?
    C28 N6 C30 . . 121.4(4) ?
    C29 N6 C30 . . 117.8(4) ?
    C13 O1 In1 . . 126.5(2) ?
    C28 O2 In2 . . 132.3(3) ?
    H3D O3 H3E . . 103.2(16) ?
    O1 In1 N1 . . 80.31(9) ?
    O1 In1 N2 . . 74.40(9) ?
    N1 In1 N2 . . 72.49(10) ?
    O1 In1 Cl1 . . 168.73(7) ?
    N1 In1 Cl1 . . 89.31(7) ?
    N2 In1 Cl1 . . 98.40(7) ?
    O1 In1 Cl2 . . 90.23(7) ?
    N1 In1 Cl2 . . 165.72(7) ?
    N2 In1 Cl2 . . 94.75(7) ?
    Cl1 In1 Cl2 . . 99.11(3) ?
    O1 In1 Cl3 . . 87.14(7) ?
    N1 In1 Cl3 . . 92.18(7) ?
    N2 In1 Cl3 . . 157.55(7) ?
    Cl1 In1 Cl3 . . 97.68(4) ?
    Cl2 In1 Cl3 . . 98.06(3) ?
    O2 In2 N4 . . 88.49(10) ?
    O2 In2 N5 . . 76.22(10) ?
    N4 In2 N5 . . 71.49(10) ?
    O2 In2 Cl6 . . 89.75(7) ?
    N4 In2 Cl6 . . 92.52(7) ?
    N5 In2 Cl6 . . 158.71(8) ?
    O2 In2 Cl5 . . 89.31(8) ?
    N4 In2 Cl5 . . 162.54(7) ?
    N5 In2 Cl5 . . 91.17(8) ?
    Cl6 In2 Cl5 . . 104.79(4) ?
    O2 In2 Cl4 . . 173.50(8) ?
    N4 In2 Cl4 . . 87.98(7) ?
    N5 In2 Cl4 . . 97.47(7) ?
    Cl6 In2 Cl4 . . 95.86(3) ?
    Cl5 In2 Cl4 . . 92.42(4) ?
loop_
    _geom_torsion_atom_site_label_1
    _geom_torsion_atom_site_label_2
    _geom_torsion_atom_site_label_3
    _geom_torsion_atom_site_label_4
    _geom_torsion_site_symmetry_1
    _geom_torsion_site_symmetry_2
    _geom_torsion_site_symmetry_3
    _geom_torsion_site_symmetry_4
    _geom_torsion
    _geom_torsion_publ_flag
    N1 C1 C2 C4 . . . . -1.2(5) ?
    N1 C1 C2 C3 . . . . 179.1(3) ?
    C1 C2 C4 C5 . . . . 1.4(5) ?
    C3 C2 C4 C5 . . . . -178.9(3) ?
    C2 C4 C5 C6 . . . . -0.8(5) ?
    C4 C5 C6 N1 . . . . -0.1(5) ?
    C4 C5 C6 C7 . . . . -177.1(3) ?
    N1 C6 C7 N2 . . . . -12.9(4) ?
    C5 C6 C7 N2 . . . . 164.3(3) ?
    N1 C6 C7 C8 . . . . 166.3(3) ?
    C5 C6 C7 C8 . . . . -16.5(5) ?
    N2 C7 C8 C9 . . . . -0.5(5) ?
    C6 C7 C8 C9 . . . . -179.7(3) ?
    C7 C8 C9 C10 . . . . -1.8(5) ?
    C8 C9 C10 C12 . . . . 2.0(5) ?
    C8 C9 C10 C11 . . . . -178.8(3) ?
    C9 C10 C12 N2 . . . . 0.2(5) ?
    C11 C10 C12 N2 . . . . -179.1(3) ?
    N4 C16 C17 C19 . . . . 1.2(5) ?
    N4 C16 C17 C18 . . . . -177.6(3) ?
    C16 C17 C19 C20 . . . . -0.7(5) ?
    C18 C17 C19 C20 . . . . 178.2(3) ?
    C17 C19 C20 C21 . . . . 0.1(6) ?
    C19 C20 C21 N4 . . . . 0.1(5) ?
    C19 C20 C21 C22 . . . . 179.1(3) ?
    N4 C21 C22 N5 . . . . 3.7(4) ?
    C20 C21 C22 N5 . . . . -175.3(3) ?
    N4 C21 C22 C23 . . . . -175.8(3) ?
    C20 C21 C22 C23 . . . . 5.2(5) ?
    N5 C22 C23 C24 . . . . -0.2(5) ?
    C21 C22 C23 C24 . . . . 179.3(3) ?
    C22 C23 C24 C25 . . . . 0.1(6) ?
    C23 C24 C25 C27 . . . . -1.0(5) ?
    C23 C24 C25 C26 . . . . -179.9(4) ?
    C24 C25 C27 N5 . . . . 2.1(5) ?
    C26 C25 C27 N5 . . . . -179.1(4) ?
    C2 C1 N1 C6 . . . . 0.4(5) ?
    C2 C1 N1 In1 . . . . 176.1(2) ?
    C5 C6 N1 C1 . . . . 0.3(5) ?
    C7 C6 N1 C1 . . . . 177.5(3) ?
    C5 C6 N1 In1 . . . . -175.7(2) ?
    C7 C6 N1 In1 . . . . 1.4(3) ?
    C10 C12 N2 C7 . . . . -2.5(5) ?
    C10 C12 N2 In1 . . . . 160.4(3) ?
    C8 C7 N2 C12 . . . . 2.6(5) ?
    C6 C7 N2 C12 . . . . -178.2(3) ?
    C8 C7 N2 In1 . . . . -161.8(2) ?
    C6 C7 N2 In1 . . . . 17.5(3) ?
    O1 C13 N3 C15 . . . . 2.1(6) ?
    O1 C13 N3 C14 . . . . -175.8(4) ?
    C17 C16 N4 C21 . . . . -1.1(5) ?
    C17 C16 N4 In2 . . . . -178.7(3) ?
    C20 C21 N4 C16 . . . . 0.4(5) ?
    C22 C21 N4 C16 . . . . -178.7(3) ?
    C20 C21 N4 In2 . . . . 178.1(3) ?
    C22 C21 N4 In2 . . . . -0.9(4) ?
    C23 C22 N5 C27 . . . . 1.1(5) ?
    C21 C22 N5 C27 . . . . -178.4(3) ?
    C23 C22 N5 In2 . . . . 174.8(3) ?
    C21 C22 N5 In2 . . . . -4.7(4) ?
    C25 C27 N5 C22 . . . . -2.1(5) ?
    C25 C27 N5 In2 . . . . -175.4(3) ?
    O2 C28 N6 C29 . . . . -4.9(6) ?
    O2 C28 N6 C30 . . . . 174.8(4) ?
    N3 C13 O1 In1 . . . . -172.6(3) ?
    N6 C28 O2 In2 . . . . 151.2(3) ?
    C13 O1 In1 N1 . . . . -130.2(3) ?
    C13 O1 In1 N2 . . . . 155.4(3) ?
    C13 O1 In1 Cl1 . . . . -153.3(3) ?
    C13 O1 In1 Cl2 . . . . 60.6(3) ?
    C13 O1 In1 Cl3 . . . . -37.5(3) ?
    C1 N1 In1 O1 . . . . 113.0(3) ?
    C6 N1 In1 O1 . . . . -71.1(2) ?
    C1 N1 In1 N2 . . . . -170.4(3) ?
    C6 N1 In1 N2 . . . . 5.5(2) ?
    C1 N1 In1 Cl1 . . . . -71.4(2) ?
    C6 N1 In1 Cl1 . . . . 104.5(2) ?
    C1 N1 In1 Cl2 . . . . 162.2(2) ?
    C6 N1 In1 Cl2 . . . . -22.0(5) ?
    C1 N1 In1 Cl3 . . . . 26.3(2) ?
    C6 N1 In1 Cl3 . . . . -157.8(2) ?
    C12 N2 In1 O1 . . . . -91.2(3) ?
    C7 N2 In1 O1 . . . . 72.3(2) ?
    C12 N2 In1 N1 . . . . -175.7(3) ?
    C7 N2 In1 N1 . . . . -12.3(2) ?
    C12 N2 In1 Cl1 . . . . 97.7(2) ?
    C7 N2 In1 Cl1 . . . . -98.9(2) ?
    C12 N2 In1 Cl2 . . . . -2.2(2) ?
    C7 N2 In1 Cl2 . . . . 161.2(2) ?
    C12 N2 In1 Cl3 . . . . -126.9(2) ?
    C7 N2 In1 Cl3 . . . . 36.5(3) ?
    C28 O2 In2 N4 . . . . 111.2(4) ?
    C28 O2 In2 N5 . . . . -177.5(4) ?
    C28 O2 In2 Cl6 . . . . 18.7(4) ?
    C28 O2 In2 Cl5 . . . . -86.1(4) ?
    C28 O2 In2 Cl4 . . . . 168.4(5) ?
    C16 N4 In2 O2 . . . . -107.4(3) ?
    C21 N4 In2 O2 . . . . 74.9(2) ?
    C16 N4 In2 N5 . . . . 176.6(3) ?
    C21 N4 In2 N5 . . . . -1.0(2) ?
    C16 N4 In2 Cl6 . . . . -17.7(3) ?
    C21 N4 In2 Cl6 . . . . 164.6(2) ?
    C16 N4 In2 Cl5 . . . . 169.7(2) ?
    C21 N4 In2 Cl5 . . . . -8.0(4) ?
    C16 N4 In2 Cl4 . . . . 78.1(3) ?
    C21 N4 In2 Cl4 . . . . -99.6(2) ?
    C22 N5 In2 O2 . . . . -89.9(2) ?
    C27 N5 In2 O2 . . . . 83.5(3) ?
    C22 N5 In2 N4 . . . . 3.1(2) ?
    C27 N5 In2 N4 . . . . 176.5(3) ?
    C22 N5 In2 Cl6 . . . . -39.9(4) ?
    C27 N5 In2 Cl6 . . . . 133.5(2) ?
    C22 N5 In2 Cl5 . . . . -178.9(2) ?
    C27 N5 In2 Cl5 . . . . -5.5(3) ?
    C22 N5 In2 Cl4 . . . . 88.5(2) ?
    C27 N5 In2 Cl4 . . . . -98.1(3) ?
loop_
    _geom_hbond_atom_site_label_D
    _geom_hbond_atom_site_label_H
    _geom_hbond_atom_site_label_A
    _geom_hbond_site_symmetry_A
    _geom_hbond_distance_DH
    _geom_hbond_distance_HA
    _geom_hbond_distance_DA
    _geom_hbond_angle_DHA
    _geom_hbond_publ_flag
    O3 H3D Cl5 2_565 0.84(3) 2.49(3) 3.326(5) 174(3) yes
    O3 H3E Cl3 2_675 0.842(17) 2.396(19) 3.183(5) 156(3) yes
    C5 H5 Cl4 . 0.93 2.69 3.620(3) 175 yes
    C8 H8 Cl4 . 0.93 2.69 3.574(4) 160 yes
    C9 H9 Cl4 2_666 0.93 2.78 3.657(3) 158 yes
    C16 H16 Cl6 . 0.93 2.80 3.430(4) 126 .
    C20 H20 O3 2_665 0.93 2.60 3.526(6) 178 yes
    C23 H23 O3 2_665 0.93 2.49 3.416(6) 173 yes
    C27 H27 Cl5 . 0.93 2.71 3.370(4) 129 .
data_global
_journal_date_recd_electronic     2012-10-26
_journal_date_accepted     2012-10-29
_journal_name_full     'Acta Crystallographica, Section E'
_journal_year     2012
_journal_volume     68
_journal_issue     12
_journal_page_first     m1448
_journal_page_last     m1449
_journal_paper_category     QM
_journal_paper_doi     10.1107/S1600536812044698
_journal_coeditor_code     XU5639
_publ_contact_author
;
  'Shirvan, Sadif A.'
   Omidieh Branch
   Islamic Azad University
   Omidieh
   Iran
;
_publ_contact_author_email     'sadif_shirvan1@yahoo.com'
_publ_contact_author_fax     '0098 0652-3222533'
_publ_contact_author_phone     '0098 0652-3222533'
_publ_section_title
;\
Trichlorido(5,5'-dimethyl-2,2'-bipyridine-\k^2^<i>N</i>,<i>N</i>')\
(dimethylformamide-\k<i>O</i>)indium(III) hemihydrate
;
loop_
    _publ_author_name
    _publ_author_address
    'Shirvan, Sadif A.'
;      Department of Chemistry
       Omidieh Branch
       Islamic Azad University
       Omidieh
       Iran
;
    'Haydari Dezfuli, Sara'
;      Department of Chemistry
       Omidieh Branch
       Islamic Azad University
       Omidieh
       Iran
;
    'Khazali, Fereydoon'
;      Department of Chemistry
       Omidieh Branch
       Islamic Azad University
       Omidieh
       Iran
;
    'Aghajeri, Manouchehr'
;      Department of Chemistry
       Omidieh Branch
       Islamic Azad University
       Omidieh
       Iran
;
    'Borsalani, Ali'
;      Department of Petroleum Engineering
       Omidieh Branch
       Islamic Azad University
       Omidieh
       Iran
;
