# Supplementary material for: Trichlorido(5,5′-dimethyl-2,2′-bipyridine-κ2 N,N′)(dimethyl­formamide-κO)indium(III) hemihydrate
Source: Acta Crystallogr Sect E Struct Rep Online. 2012 Nov 3;68(Pt 12):m1448–9. doi: 10.1107/S1600536812044698 (PMC3588714; doi:10.1107/S1600536812044698)
Supplement: Supplementary file 2 [file e-68-m1448-Isup2.hkl]

# 
# h,k,l, Fc-squared, Fo-squared, sigma(Fo-squared) and status flag 
# 
data_I
_shelx_title '1' 
_shelx_refln_list_code          4 
_shelx_F_calc_maximum      271.59 
_exptl_crystal_F_000       104.00 
_reflns_d_resolution_high  0.8107 
 
loop_ 
 _symmetry_equiv_pos_as_xyz 
 'x, y, z' 
 '-x, -y, -z' 
 
_cell_length_a    11.3021 
_cell_length_b    11.4445 
_cell_length_c    15.0860 
_cell_angle_alpha  91.089 
_cell_angle_beta   96.024 
_cell_angle_gamma  96.448 
 
_shelx_F_squared_multiplier     1.000 
 
loop_ 
 _refln_index_h 
 _refln_index_k 
 _refln_index_l 
 _refln_F_squared_calc 
 _refln_F_squared_meas 
 _refln_F_squared_sigma 
 _refln_observed_status 
   2   0   0    16600.65    17376.48    331.81 o 
   3   0   0    12901.75    12850.10    140.01 o 
   4   0   0     6124.84     6371.92     99.23 o 
   5   0   0    12008.47    12903.63    112.73 o 
   6   0   0     5356.27     5819.28     73.10 o 
   7   0   0     8950.15     9153.14    182.16 o 
   8   0   0      602.25      613.60     55.28 o 
   9   0   0     7513.64     7643.60    213.37 o 
  10   0   0     6235.53     6115.84    204.86 o 
  11   0   0     1440.87     1487.92    109.78 o 
  12   0   0      801.58      813.98     72.67 o 
  13   0   0      735.64     1002.35    103.90 o 
 -13   1   0      462.30      397.56    106.53 o 
 -12   1   0      220.49      387.66     70.05 o 
 -11   1   0      442.57      503.65     92.11 o 
 -10   1   0     1121.81     1145.45     84.76 o 
  -9   1   0       90.12      130.26     60.81 o 
  -8   1   0      656.34      716.29     49.98 o 
  -7   1   0      212.73      243.13     64.95 o 
  -6   1   0     2476.35     2559.37    105.36 o 
  -5   1   0     9787.70     9742.29    208.76 o 
  -4   1   0     2481.95     2496.34    108.12 o 
  -3   1   0      784.91      972.99     95.45 o 
  -2   1   0     1491.83     1454.51    107.88 o 
  -1   1   0     8777.43     9478.76    176.56 o 
   1   1   0     1000.56     1058.74     71.26 o 
   2   1   0     1481.97     1769.05     85.10 o 
   3   1   0     1376.79     1313.34     64.50 o 
   4   1   0     5552.42     5807.31    118.69 o 
   5   1   0     1577.78     1773.15     67.13 o 
   6   1   0     1985.47     2042.12     68.42 o 
   7   1   0     1613.14     1598.76    104.20 o 
   8   1   0      230.59      267.19     45.22 o 
   9   1   0       22.16       88.57     55.44 o 
  10   1   0      250.18      235.69     49.60 o 
  11   1   0       10.31       68.19     65.22 o 
  12   1   0      179.25      287.14     70.64 o 
  13   1   0      497.19      499.73     91.48 o 
 -13   2   0     1161.89     1231.42     77.98 o 
 -12   2   0      195.91      262.86     94.95 o 
 -11   2   0     2477.14     2557.06     97.64 o 
 -10   2   0      166.22      173.22     62.69 o 
  -9   2   0     4697.85     4570.28     98.44 o 
  -8   2   0     1962.24     2129.19    111.26 o 
  -7   2   0     4521.28     4798.91    182.40 o 
  -6   2   0      567.99      463.14     72.54 o 
  -5   2   0    11221.58    10890.24    175.37 o 
  -4   2   0    35615.78    36291.31    243.51 o 
  -3   2   0    17943.49    17564.07    170.65 o 
  -2   2   0    54200.08    54302.88    537.69 o 
  -1   2   0      662.47      532.94     76.33 o 
   0   2   0    27757.03    27524.00    440.12 o 
   1   2   0     1109.33     1171.37     66.20 o 
   2   2   0     7927.37     7335.17     70.66 o 
   3   2   0      171.13      196.74     50.80 o 
   4   2   0     5165.28     5127.00     62.62 o 
   5   2   0     5137.50     4992.98    116.14 o 
   6   2   0       69.88      117.46     53.83 o 
   7   2   0     4255.66     4377.40     80.97 o 
   8   2   0        5.93        0.00     58.84 o 
   9   2   0     8289.35     8252.45     86.48 o 
  10   2   0      890.60      847.26     61.27 o 
  11   2   0     1472.09     1391.26     61.80 o 
  12   2   0      748.19      707.93     66.53 o 
  13   2   0     3085.54     3088.39     69.73 o 
 -13   3   0      804.60      771.09     79.66 o 
 -12   3   0      831.21      766.80     69.46 o 
 -11   3   0     1181.41     1349.74     94.37 o 
 -10   3   0    10552.39    11113.22    116.50 o 
  -9   3   0       24.17        3.79     81.62 o 
  -8   3   0     3219.19     3232.04    170.09 o 
  -7   3   0        0.33       21.78     79.16 o 
  -6   3   0     6218.35     6165.85    109.61 o 
  -5   3   0     9296.61     9701.08    120.33 o 
  -4   3   0    33337.18    33470.51    311.10 o 
  -3   3   0    14931.23    15299.54    182.94 o 
  -2   3   0        3.79       27.90     51.51 o 
  -1   3   0     8964.54     9701.89    164.30 o 
   0   3   0     2680.16     2947.94     67.83 o 
   1   3   0     2644.40     2645.34     79.05 o 
   2   3   0     1185.16     1130.21     55.39 o 
   3   3   0     9515.74     9252.39     98.02 o 
   4   3   0     1187.90     1277.57     50.55 o 
   5   3   0     4616.36     4446.24     55.27 o 
   6   3   0     4717.40     4647.28     70.96 o 
   7   3   0       86.57      104.82     57.56 o 
   8   3   0      622.76      699.51     80.53 o 
   9   3   0        0.16        3.43     44.43 o 
  10   3   0        1.76        0.00     63.55 o 
  11   3   0       29.86       99.52     58.85 o 
  12   3   0      768.17      750.85     65.26 o 
  13   3   0        0.80       60.46     71.98 o 
 -13   4   0      248.30      191.64     75.07 o 
 -12   4   0        1.36       74.49     95.60 o 
 -11   4   0        1.36        0.00     90.58 o 
 -10   4   0      128.30      230.45     87.30 o 
  -9   4   0      437.72      493.02    144.02 o 
  -8   4   0      445.58      422.45     86.80 o 
  -7   4   0     3474.23     3501.33     92.72 o 
  -6   4   0        0.47       40.93     63.47 o 
  -5   4   0    10156.73     9634.89    108.68 o 
  -4   4   0     1919.08     2163.43     71.36 o 
  -3   4   0     1613.45     1509.96     58.22 o 
  -2   4   0       34.08       92.22     59.51 o 
  -1   4   0    12237.76    12535.50    117.63 o 
   0   4   0      704.55      728.32     54.53 o 
   1   4   0     7200.05     7313.26    218.33 o 
   2   4   0     9921.30     9742.78     73.34 o 
   3   4   0     4871.85     5001.58     62.37 o 
   4   4   0     3266.76     3218.81     68.75 o 
   5   4   0     6396.92     6505.63     64.95 o 
   6   4   0     3132.98     3294.44     79.77 o 
   7   4   0     5386.60     5461.88    147.08 o 
   8   4   0      733.40      713.07     63.20 o 
   9   4   0     7366.95     7145.20     83.53 o 
  10   4   0        1.20       24.94     56.31 o 
  11   4   0     6074.92     6108.06     76.49 o 
  12   4   0      901.34      984.81     76.91 o 
 -13   5   0     1047.10     1019.82     77.98 o 
 -12   5   0     1226.67     1245.62     71.50 o 
 -11   5   0      742.67      866.99     67.28 o 
  -9   5   0     1648.44     1694.05     93.25 o 
  -8   5   0    12478.24    11997.74    125.02 o 
  -7   5   0     2528.03     2676.05     85.19 o 
  -6   5   0    16209.01    16085.99    125.47 o 
  -5   5   0     9112.32     9187.95     94.68 o 
  -4   5   0     5027.16     4915.15     77.20 o 
  -3   5   0     9594.19     9577.60     90.62 o 
  -2   5   0      872.39      821.27     58.51 o 
  -1   5   0    11165.32    11191.67    117.56 o 
   0   5   0       43.33       90.87     56.80 o 
   1   5   0    16932.81    16918.82    216.29 o 
   2   5   0     1469.16     1531.39     47.19 o 
   3   5   0     8793.64     8861.16    121.68 o 
   4   5   0     5367.69     5368.93     75.36 o 
   5   5   0     4841.75     4799.59     90.62 o 
   6   5   0     3895.47     3838.02     72.39 o 
   7   5   0       20.22       56.01     49.29 o 
   8   5   0      444.66      463.74     63.06 o 
   9   5   0      186.69       65.18     53.64 o 
  10   5   0     1503.37     1451.35     72.39 o 
  11   5   0       62.28       71.28     58.49 o 
  12   5   0      226.71      113.06     94.67 o 
 -13   6   0      469.31      711.31     75.94 o 
 -12   6   0       93.22       35.68     69.32 o 
 -10   6   0       10.31       42.32     93.40 o 
  -9   6   0      505.55      488.09     79.36 o 
  -8   6   0        9.02       66.53     66.53 o 
  -7   6   0      144.84      115.41     59.23 o 
  -6   6   0      230.88      160.29     57.28 o 
  -5   6   0     1046.16     1140.84     60.07 o 
  -4   6   0     1319.99     1204.66     62.62 o 
  -3   6   0     7336.11     7823.95     74.44 o 
  -2   6   0      756.82      791.36     47.27 o 
  -1   6   0      124.57      154.91     58.23 o 
   0   6   0      137.39      147.49     59.75 o 
   1   6   0       95.68       79.05     45.61 o 
   2   6   0        8.69       53.21     57.54 o 
   3   6   0     3023.74     2854.02     49.16 o 
   4   6   0     2267.25     2137.44     54.86 o 
   5   6   0     5135.40     5368.08     76.29 o 
   6   6   0     3187.07     2974.48     59.94 o 
   7   6   0     4041.18     4110.35     73.45 o 
   8   6   0      127.10      249.46     89.71 o 
   9   6   0     1474.25     1469.37     98.59 o 
  10   6   0       49.30       88.61     97.79 o 
  11   6   0      963.67      922.53     64.54 o 
 -12   7   0     1298.45     1379.45     79.08 o 
 -11   7   0      682.03      728.21    155.38 o 
 -10   7   0     4356.00     4177.50    103.28 o 
  -9   7   0     1298.13     1340.31     76.59 o 
  -8   7   0     9748.39     9351.98    144.46 o 
  -7   7   0     2990.06     2799.04     70.64 o 
  -6   7   0     2441.00     2269.76     67.11 o 
  -5   7   0      552.84      566.64     67.90 o 
  -4   7   0     3379.87     3378.49     69.12 o 
  -3   7   0     2769.64     2768.14     52.13 o 
  -2   7   0     4000.67     4479.30     69.44 o 
  -1   7   0     8099.13     8158.53     66.96 o 
   0   7   0      754.51      797.03     55.16 o 
   1   7   0    11645.01    11858.63     86.81 o 
   2   7   0     1402.99     1300.16     49.93 o 
   3   7   0      937.06      941.54     47.31 o 
   4   7   0      318.25      380.29     58.42 o 
   5   7   0     3268.13     3146.79    115.45 o 
   6   7   0     1012.37     1045.98     71.98 o 
   7   7   0     1910.07     1842.18     69.01 o 
   8   7   0     1809.44     1770.94     61.05 o 
   9   7   0       91.56       10.19     98.23 o 
  10   7   0     2594.42     2620.70     85.56 o 
  11   7   0      304.05      361.66    111.77 o 
 -11   8   0       91.83      129.46    129.90 o 
 -10   8   0      106.77      130.27     85.36 o 
  -9   8   0     1196.25     1090.60     78.13 o 
  -8   8   0        5.71        0.00     64.27 o 
  -7   8   0      323.52      384.92     63.61 o 
  -6   8   0      410.80      493.42     62.89 o 
  -5   8   0     4428.87     4537.39     72.52 o 
  -4   8   0     1093.99     1033.00     46.42 o 
  -3   8   0     1464.33     1286.53     64.49 o 
  -2   8   0       80.93       31.55     94.80 o 
  -1   8   0     4719.41     4942.40     62.45 o 
   0   8   0      762.01      765.54     49.26 o 
   1   8   0        3.70       39.14     67.72 o 
   2   8   0       72.80       85.75     48.00 o 
   3   8   0      595.35      636.20     49.24 o 
   4   8   0      390.51      396.65     43.44 o 
   5   8   0        5.40       46.10     48.97 o 
   6   8   0      184.30      275.53     62.85 o 
   7   8   0      487.95      513.71     77.04 o 
   8   8   0        9.13       72.08     55.37 o 
   9   8   0      573.92      613.38    101.43 o 
  10   8   0      389.91      428.43    108.71 o 
 -11   9   0      196.04      161.28    133.47 o 
 -10   9   0      180.26      172.93    103.76 o 
  -9   9   0      912.26      966.28     72.23 o 
  -8   9   0     1051.20     1049.53     69.56 o 
  -7   9   0      150.20      191.68     78.97 o 
  -6   9   0     2232.37     2266.81    100.48 o 
  -5   9   0       70.92      114.63     50.61 o 
  -4   9   0     4398.73     4422.97    192.12 o 
  -3   9   0     2676.99     2628.95     58.34 o 
  -2   9   0     1124.56     1123.75    101.76 o 
  -1   9   0     4810.92     4775.91     70.18 o 
   0   9   0     1721.07     1714.69    167.91 o 
   1   9   0     8782.80     8432.40    190.44 o 
   2   9   0      670.96      644.73     49.78 o 
   3   9   0     4473.35     4478.28     73.53 o 
   4   9   0      230.76      361.11     73.76 o 
   5   9   0     4395.77     4378.13    104.74 o 
   6   9   0     2944.97     2880.96    234.31 o 
   7   9   0      460.77      546.67     81.62 o 
   8   9   0     3359.22     3332.82     69.11 o 
   9   9   0      244.79      122.40    107.11 o 
 -10  10   0      104.15       81.33    108.78 o 
  -9  10   0     2156.14     2227.58     81.30 o 
  -8  10   0      101.52      153.27     69.40 o 
  -7  10   0      925.21      984.84     69.63 o 
  -6  10   0       32.75       69.44     95.90 o 
  -5  10   0     7132.22     6758.94     92.22 o 
  -4  10   0      797.05      859.04     45.43 o 
  -3  10   0     2046.52     2153.61     73.07 o 
  -2  10   0      397.55      396.91     95.82 o 
  -1  10   0        4.69        0.00     46.94 o 
   0  10   0      505.32      659.92     44.30 o 
   1  10   0       12.67        2.91     60.78 o 
   2  10   0        2.74      179.98    101.87 o 
   3  10   0       19.53        0.00     49.99 o 
   4  10   0      738.61      836.87     66.82 o 
   5  10   0     1215.68     1228.10    130.19 o 
   6  10   0        0.62        0.00     55.72 o 
   7  10   0      957.34     1036.45     63.43 o 
   8  10   0       24.80       15.11     60.76 o 
  -9  11   0       63.37      124.97     74.51 o 
  -8  11   0      339.92      310.63     73.76 o 
  -7  11   0       77.29       99.44     64.77 o 
  -6  11   0     1013.02     1013.71     70.12 o 
  -5  11   0      991.80     1129.48     69.15 o 
  -4  11   0     2889.40     3053.45     73.34 o 
  -3  11   0     1280.43     1280.97     65.58 o 
  -2  11   0        7.83        0.00     52.10 o 
  -1  11   0     3612.57     3768.74    229.25 o 
   0  11   0      160.22      138.95     50.08 o 
   1  11   0     2858.16     2754.56    110.35 o 
   2  11   0      218.68      342.66     90.80 o 
   3  11   0     1402.19     1375.80    136.12 o 
   4  11   0      434.82      500.14     56.57 o 
   5  11   0       53.59       77.60    114.94 o 
   6  11   0      667.68      712.85     80.23 o 
   7  11   0      185.28      215.94     65.26 o 
  -8  12   0       34.31       18.18     75.40 o 
  -7  12   0     1983.41     1945.99    149.12 o 
  -6  12   0        1.38       43.56     71.40 o 
  -5  12   0     2378.94     2587.68     76.07 o 
  -4  12   0        3.65       65.49     58.83 o 
  -3  12   0      533.51      627.55     81.33 o 
  -2  12   0      989.06      931.74     70.04 o 
  -1  12   0      757.34      750.98     68.38 o 
   0  12   0     1056.32      987.13     55.91 o 
   1  12   0      255.47      335.96     96.33 o 
   2  12   0     1409.35     1387.23     73.10 o 
   3  12   0      159.75      140.15     56.72 o 
   4  12   0     1631.54     1372.74    190.48 o 
   5  12   0     1059.99     1010.24     96.19 o 
  -6  13   0        1.97       25.51     71.61 o 
  -5  13   0       15.27       44.43     60.07 o 
  -4  13   0       19.39      123.02     59.84 o 
  -3  13   0       33.52       66.84    141.04 o 
  -2  13   0       11.10      161.93     71.18 o 
  -1  13   0       14.72      201.91     99.61 o 
   0  13   0      293.87      393.77     72.16 o 
   1  13   0        1.94        8.23     99.68 o 
   2  13   0        4.28        0.00     60.46 o 
   3  13   0       28.40       75.71     74.85 o 
  -3  14   0      876.26      773.86     81.33 o 
  -2  14   0      767.70      711.31     81.55 o 
  -1  14   0      414.49      459.09    111.62 o 
   0  14   0     1949.44     1965.96     84.97 o 
   0 -14   1       39.06        0.00     78.42 o 
   1 -14   1        6.63        0.00    109.07 o 
   2 -14   1       65.66      158.51     78.20 o 
   3 -14   1       42.70      163.76    111.33 o 
  -3 -13   1      489.21      646.93     76.24 o 
  -2 -13   1      352.18      270.51     62.31 o 
  -1 -13   1     1518.24     1496.39    106.09 o 
   0 -13   1       73.41      189.39    100.92 o 
   1 -13   1     1183.03     1245.33    104.56 o 
   2 -13   1      765.17      848.28     75.51 o 
   3 -13   1      335.36      403.90    104.56 o 
   4 -13   1     2728.28     2755.84    114.24 o 
   5 -13   1       49.82        0.80    106.38 o 
   6 -13   1     1390.21     1412.73    117.38 o 
  -5 -12   1       54.70       67.74     61.71 o 
  -4 -12   1      178.87      226.88     80.21 o 
  -3 -12   1      148.89      177.07     56.27 o 
  -2 -12   1      396.82      365.39     70.73 o 
  -1 -12   1       88.68      228.93     94.80 o 
   0 -12   1       32.46       73.32     98.23 o 
   1 -12   1        8.08        0.00     70.34 o 
   2 -12   1      886.69      941.33     99.68 o 
   3 -12   1      474.98      636.46     96.55 o 
   4 -12   1       77.95       47.91     98.66 o 
   5 -12   1       30.58       87.08     98.81 o 
   6 -12   1      155.90      226.74    102.08 o 
   7 -12   1        3.91        0.00     77.04 o 
   8 -12   1       67.42        0.00    111.19 o 
  -7 -11   1        3.43        0.00     76.84 o 
  -6 -11   1     1329.66     1298.60     63.99 o 
  -5 -11   1       50.94      190.01     80.60 o 
  -4 -11   1      280.68      192.13     69.13 o 
  -3 -11   1       80.31       58.78     72.84 o 
  -2 -11   1        0.61        0.00    120.69 o 
  -1 -11   1      512.37      609.67     66.11 o 
   0 -11   1      558.44      694.64     89.49 o 
   1 -11   1     2911.40     3085.25     75.94 o 
   2 -11   1       14.22       71.39     63.29 o 
   3 -11   1     2839.01     2844.83     53.73 o 
   4 -11   1     1918.74     1907.16     71.66 o 
   5 -11   1      411.96      434.68     48.57 o 
   6 -11   1     2359.72     2428.02     75.31 o 
   7 -11   1      438.32      377.03    100.48 o 
   8 -11   1     2222.46     2023.41    113.01 o 
   9 -11   1       36.34       19.30    107.18 o 
  -8 -10   1       19.94      182.62    107.18 o 
  -7 -10   1     1128.51     1190.58     74.72 o 
  -6 -10   1      218.71      204.33     75.82 o 
  -5 -10   1     2606.23     2527.11     69.86 o 
  -4 -10   1     1400.02     1412.14     69.15 o 
  -3 -10   1     3423.89     3212.27    130.34 o 
  -2 -10   1     7948.03     7516.16    109.66 o 
  -1 -10   1       42.90       74.34     85.63 o 
   0 -10   1     5324.86     5083.70     57.43 o 
   1 -10   1      699.07      743.82     50.57 o 
   2 -10   1     5254.78     5347.35     73.08 o 
   3 -10   1      130.68      193.83     49.93 o 
   4 -10   1      535.21      452.36     54.57 o 
   5 -10   1     5201.20     5290.83     86.76 o 
   6 -10   1     1597.62     1408.85     58.98 o 
   7 -10   1     1715.68     1742.24     72.81 o 
   8 -10   1      316.53      200.67     98.59 o 
   9 -10   1      179.48      232.49    101.65 o 
  10 -10   1       81.68       52.94    108.13 o 
  -9  -9   1      558.34      375.64    108.49 o 
  -8  -9   1      161.53      140.02     70.26 o 
  -7  -9   1      385.56      417.44     68.54 o 
  -6  -9   1      216.18      231.95     54.31 o 
  -5  -9   1        0.73       22.64     63.95 o 
  -4  -9   1       24.89       30.33     48.99 o 
  -3  -9   1      120.86      129.19     60.74 o 
  -2  -9   1       41.32       53.95     57.96 o 
  -1  -9   1      580.21      523.02     62.47 o 
   0  -9   1      115.97      147.60     59.00 o 
   1  -9   1     4886.25     4920.46     56.58 o 
   2  -9   1      846.97      760.63     50.82 o 
   3  -9   1     6814.15     7010.64     71.43 o 
   4  -9   1     1483.10     1481.51     48.66 o 
   5  -9   1       33.46      115.97     61.11 o 
   6  -9   1     2369.50     2385.68     71.18 o 
   7  -9   1      291.28      341.97     65.75 o 
   8  -9   1      795.97      784.64     98.95 o 
   9  -9   1      306.76      320.60    122.98 o 
  10  -9   1     1935.84     1724.95    114.32 o 
  11  -9   1     1040.79     1160.14    144.53 o 
 -10  -8   1      258.84      414.02    105.87 o 
  -9  -8   1     3692.91     3624.51    114.75 o 
  -8  -8   1      201.46      161.57     96.19 o 
  -7  -8   1     4045.24     3912.91    116.50 o 
  -6  -8   1     1985.42     1944.10     70.61 o 
  -5  -8   1     3516.09     3558.40     71.47 o 
  -4  -8   1     8401.13     8756.16    283.03 o 
  -3  -8   1      910.05     1018.93     67.19 o 
  -2  -8   1    11152.91    11757.62    119.27 o 
  -1  -8   1      115.53      174.18     79.95 o 
   0  -8   1     6791.94     6748.61    133.39 o 
   1  -8   1     1819.03     1960.99     61.91 o 
   2  -8   1     4642.20     4644.39     68.89 o 
   3  -8   1     3749.81     3638.25     70.59 o 
   4  -8   1     2097.50     2009.74     56.51 o 
   5  -8   1     4405.66     4395.76     72.67 o 
   6  -8   1      147.58      191.68     61.53 o 
   7  -8   1     2138.09     2087.70     70.36 o 
   8  -8   1      149.82      201.32     69.47 o 
   9  -8   1     3050.85     2922.95    136.89 o 
  10  -8   1      374.36      379.50    125.17 o 
  11  -8   1     1570.70     1582.60    182.54 o 
  12  -8   1       84.13      264.39    106.89 o 
 -11  -7   1      129.33      216.55     77.05 o 
 -10  -7   1      355.87      355.18    102.96 o 
  -9  -7   1       35.90      110.89     96.70 o 
  -8  -7   1     1958.74     1837.74     75.43 o 
  -7  -7   1     1604.82     1594.12     68.42 o 
  -6  -7   1     2992.17     2904.00     71.03 o 
  -5  -7   1      609.74      649.99     61.02 o 
  -4  -7   1      310.54      361.37    127.53 o 
  -3  -7   1        7.38       54.26     57.85 o 
  -2  -7   1      740.17      866.92     85.05 o 
  -1  -7   1     6171.28     6263.64     74.37 o 
   0  -7   1        0.68       11.95     47.37 o 
   1  -7   1       47.21      122.79     56.73 o 
   2  -7   1      582.45      556.89     42.27 o 
   3  -7   1      256.11      312.34     47.49 o 
   4  -7   1     1012.89     1030.17     61.27 o 
   5  -7   1     2373.13     2433.43     67.94 o 
   6  -7   1        7.11      117.95     59.36 o 
   7  -7   1        0.85        0.00     96.26 o 
   8  -7   1       16.19       10.21     62.99 o 
   9  -7   1      201.36      218.00    113.44 o 
  10  -7   1      346.33      305.52    119.85 o 
  11  -7   1      171.63      207.23     68.44 o 
  12  -7   1       33.06        0.00     71.07 o 
 -11  -6   1      228.52      234.09     60.69 o 
 -10  -6   1      297.70      299.37     70.35 o 
  -9  -6   1     2474.19     2501.07    105.14 o 
  -8  -6   1       41.97       58.54     88.18 o 
  -7  -6   1     1767.29     1648.55     87.92 o 
  -6  -6   1     2487.16     2525.80     71.54 o 
  -5  -6   1     3396.74     3354.41     69.57 o 
  -4  -6   1     4268.11     4149.48     71.97 o 
  -3  -6   1     1794.66     1748.83     63.17 o 
  -2  -6   1     5494.36     5616.02     85.92 o 
  -1  -6   1     6584.89     6787.15     76.35 o 
   0  -6   1    20761.71    20670.22    425.74 o 
   1  -6   1     3628.35     3595.58     53.95 o 
   2  -6   1    14719.98    14918.83     92.51 o 
   3  -6   1      845.51      899.12     57.12 o 
   4  -6   1     7492.64     7645.47    197.62 o 
   5  -6   1     4975.27     4981.76     76.91 o 
   6  -6   1     6281.16     6213.42     85.57 o 
   7  -6   1     9582.16     9065.08    127.97 o 
   8  -6   1     1440.54     1425.32     84.16 o 
   9  -6   1    10845.82    10586.12    208.76 o 
  11  -6   1     1854.24     1957.37     75.43 o 
  12  -6   1       14.82        0.00     98.59 o 
  13  -6   1     1819.73     1944.04    115.19 o 
 -12  -5   1      775.51      834.19     56.31 o 
 -11  -5   1     1899.52     1954.81     62.53 o 
 -10  -5   1     6791.60     6746.81     70.68 o 
  -9  -5   1       35.37       41.52     53.46 o 
  -8  -5   1     7025.57     7079.69     82.99 o 
  -7  -5   1       44.49       36.73     59.73 o 
  -6  -5   1     3324.70     3186.25    109.87 o 
  -5  -5   1     3676.16     3733.11     75.43 o 
  -4  -5   1       24.95      158.75     56.88 o 
  -3  -5   1      314.31      321.32     57.70 o 
  -2  -5   1      140.86      179.69     57.65 o 
  -1  -5   1     8071.56     8864.83     78.62 o 
   0  -5   1     4067.82     4411.73     64.24 o 
   1  -5   1     3108.40     3222.05     68.35 o 
   2  -5   1     4792.57     5205.59     74.53 o 
   3  -5   1    14171.92    14322.76    261.47 o 
   4  -5   1     4925.34     4575.50    109.69 o 
   5  -5   1       25.09       64.20     57.02 o 
   6  -5   1      295.06      303.10     62.14 o 
   7  -5   1      216.30      212.50     73.42 o 
   8  -5   1      678.13      713.06    132.59 o 
   9  -5   1       19.22       31.67    190.04 o 
  10  -5   1       94.60       82.57     61.45 o 
  11  -5   1      150.04      113.73     65.10 o 
  12  -5   1       40.02       92.76     69.10 o 
  13  -5   1       78.90      140.53    103.61 o 
 -12  -4   1       35.17      108.88     65.31 o 
 -11  -4   1      137.95      155.90     60.29 o 
 -10  -4   1       21.39       52.73     52.38 o 
  -9  -4   1     2025.05     1891.33     55.81 o 
  -8  -4   1       16.66       86.27     59.19 o 
  -7  -4   1     4524.21     4479.21    136.27 o 
  -6  -4   1      598.23      676.15     59.00 o 
  -5  -4   1    13026.68    13032.22    137.09 o 
  -4  -4   1    18744.14    18928.39    200.79 o 
  -3  -4   1     5557.83     5455.61     80.45 o 
  -2  -4   1     8600.76     8807.85     88.74 o 
  -1  -4   1    12150.59    11735.66    362.50 o 
   0  -4   1    15011.31    14961.53    338.95 o 
   1  -4   1      118.90      179.72     50.64 o 
   2  -4   1    30340.53    30229.77    313.82 o 
   3  -4   1     5180.26     5230.48     83.09 o 
   4  -4   1    17240.39    17089.06    130.11 o 
   5  -4   1    30049.78    29558.50    173.92 o 
   6  -4   1      171.41      158.00     69.47 o 
   7  -4   1     5072.66     5170.13    114.56 o 
   8  -4   1      470.30      491.05    190.55 o 
   9  -4   1     7067.39     6864.70     88.10 o 
  10  -4   1      371.55      445.25     86.50 o 
  11  -4   1     1596.12     1550.27     95.68 o 
  12  -4   1      378.44      552.22     95.75 o 
  13  -4   1      601.10      682.12     76.89 o 
 -13  -3   1     1321.22     1341.50     75.63 o 
 -12  -3   1     2479.55     2593.57     82.58 o 
 -11  -3   1     2430.00     2376.39     63.35 o 
 -10  -3   1     8914.63     8883.46   2168.90 o 
  -9  -3   1      534.95      476.46     51.63 o 
  -8  -3   1     2181.12     2234.71     55.01 o 
  -7  -3   1       66.32       51.75     56.25 o 
  -6  -3   1     2967.15     3032.64     67.21 o 
  -5  -3   1     6543.80     6774.44     70.65 o 
  -4  -3   1     7297.92     7563.06    117.63 o 
  -3  -3   1     6958.03     6985.32     90.07 o 
  -2  -3   1      946.45      990.52     72.52 o 
  -1  -3   1    26360.61    27553.54    198.13 o 
   0  -3   1     7499.05     8472.48    303.34 o 
   1  -3   1     7760.26     8313.32     99.55 o 
   2  -3   1     1548.44     1350.65     84.25 o 
   3  -3   1    34881.95    34404.17    300.83 o 
   4  -3   1     3868.62     4045.64     88.48 o 
   5  -3   1     4126.16     4222.25    111.62 o 
   6  -3   1     2211.88     2090.07    103.66 o 
   8  -3   1      117.52      299.63     81.33 o 
   9  -3   1      223.43      200.46     58.18 o 
  10  -3   1      142.58      131.14     62.18 o 
  11  -3   1      114.21       72.81     92.91 o 
  12  -3   1     1570.16     1701.28     74.56 o 
  13  -3   1      342.94      423.48    103.03 o 
 -13  -2   1        7.82       20.49     70.73 o 
 -12  -2   1      393.74      364.96     56.11 o 
 -11  -2   1      300.32      435.34     58.37 o 
 -10  -2   1      726.01      684.32     84.94 o 
  -9  -2   1      316.87      319.17     60.92 o 
  -8  -2   1      317.77      211.28     89.56 o 
  -7  -2   1      401.31      332.02     46.55 o 
  -6  -2   1     1371.21     1506.83     61.75 o 
  -5  -2   1     3504.10     3513.23     64.40 o 
  -4  -2   1      579.72      705.24     61.29 o 
  -3  -2   1      327.70      370.03     50.50 o 
  -2  -2   1      204.68      218.62     58.40 o 
  -1  -2   1     6207.93     5901.04    119.28 o 
   0  -2   1     7458.04     7461.99    156.04 o 
   1  -2   1      174.79      294.91     74.62 o 
   2  -2   1    13269.30    12725.86    153.06 o 
   3  -2   1     6158.08     6058.16    129.74 o 
   4  -2   1     2543.83     2623.65    121.01 o 
   6  -2   1       74.31      164.41     80.68 o 
   7  -2   1        8.42        0.00     58.11 o 
   8  -2   1      820.26     1050.19     82.50 o 
   9  -2   1     2964.88     2885.09     70.99 o 
  10  -2   1      485.55      503.94     88.61 o 
  11  -2   1     1596.30     1630.44     71.50 o 
  12  -2   1      539.29      525.93     96.40 o 
  13  -2   1      462.28      651.02    104.05 o 
 -13  -1   1     1278.19     1281.09     62.50 o 
 -12  -1   1     1132.16     1029.35     55.99 o 
 -11  -1   1     4627.52     4507.69     63.26 o 
 -10  -1   1      130.39      160.96     47.62 o 
  -9  -1   1       95.02       74.67     43.54 o 
  -8  -1   1    11975.61    11827.24     88.91 o 
  -7  -1   1      170.22      171.51     56.84 o 
  -6  -1   1     8748.20     8432.33    179.23 o 
  -5  -1   1    16774.41    17805.11    280.70 o 
  -4  -1   1     7711.74     8226.57    166.56 o 
  -3  -1   1    19952.78    20178.48    208.76 o 
   2  -1   1     1581.11     1680.02    193.17 o 
   3  -1   1    16789.61    17649.16    164.41 o 
   4  -1   1      633.45      731.85     66.33 o 
   5  -1   1    16052.60    16231.49    129.24 o 
   6  -1   1     2669.79     3087.58     96.55 o 
   7  -1   1     1666.95     1714.39     87.59 o 
   8  -1   1     7040.62     7171.61    104.78 o 
   9  -1   1       12.89       26.14     81.33 o 
  10  -1   1     4938.26     4675.13    102.23 o 
  11  -1   1       55.16      220.77     91.24 o 
  12  -1   1     2844.36     3125.15    104.63 o 
  13  -1   1      938.90      970.46     78.78 o 
 -13   0   1      579.43      526.30     73.25 o 
 -12   0   1       79.62       74.87     68.52 o 
 -11   0   1      103.35      106.85     49.07 o 
 -10   0   1      259.43      299.98     51.21 o 
  -9   0   1      157.90      210.69     44.68 o 
  -8   0   1      677.12      572.58     49.40 o 
  -7   0   1     3743.23     3750.49    130.88 o 
  -6   0   1     1878.91     1738.73     54.61 o 
  -5   0   1      702.75      519.60     87.52 o 
  -4   0   1    19627.06    20660.36    222.88 o 
  -3   0   1     6669.14     7407.66    119.23 o 
  -2   0   1        2.93        9.40     71.79 o 
   1   0   1      483.46      358.34     89.78 o 
   2   0   1     1308.41     1238.17     69.38 o 
   3   0   1     1135.36     1174.59     55.79 o 
   4   0   1     6053.04     6086.37    240.98 o 
   5   0   1      784.95      919.24     49.44 o 
   6   0   1      679.09      606.87     47.66 o 
   7   0   1     2296.28     2269.34     76.79 o 
   8   0   1       17.33       31.73     56.75 o 
   9   0   1      370.95      365.62     66.72 o 
  10   0   1      213.85      208.83     56.57 o 
  11   0   1     2722.13     2704.14     76.67 o 
  12   0   1      365.79      337.56     98.59 o 
  13   0   1      933.01      975.70    105.65 o 
 -13   1   1     1029.50      868.81     77.62 o 
 -12   1   1      654.17      583.31     96.55 o 
 -11   1   1     1369.07     1492.41    106.17 o 
 -10   1   1     3371.20     3322.94     60.70 o 
  -9   1   1      709.39      641.14     53.97 o 
  -8   1   1    13730.19    13615.80    170.64 o 
  -7   1   1     4046.33     3717.34    130.19 o 
  -6   1   1    23300.26    22420.41    234.82 o 
  -5   1   1     8474.48     8180.02    333.23 o 
  -4   1   1    39357.85    39214.15    687.40 o 
  -3   1   1    47101.25    45692.86    584.95 o 
  -2   1   1    16111.68    17042.11    175.44 o 
  -1   1   1    48921.01    48273.43    290.28 o 
   1   1   1    34445.61    35784.45    510.18 o 
   2   1   1      430.00      435.24     61.17 o 
   3   1   1       46.96       83.67     53.73 o 
   4   1   1     2130.56     2541.63     69.42 o 
   5   1   1     7185.72     7729.51     99.61 o 
   6   1   1     8515.42     7907.31    108.75 o 
   7   1   1     1070.66     1082.42     48.91 o 
   8   1   1    11438.20    11435.79    147.34 o 
   9   1   1        2.77       54.97     55.12 o 
  10   1   1     5608.00     5420.28     76.27 o 
  11   1   1     1870.30     1828.97     72.99 o 
  12   1   1     1323.14     1385.42     75.58 o 
  13   1   1       60.43      204.46    106.45 o 
 -13   2   1      450.55      423.19    103.61 o 
 -12   2   1      301.24      307.05     95.53 o 
 -11   2   1     1149.99     1070.33     79.71 o 
 -10   2   1       33.54       59.41     61.70 o 
  -9   2   1     3817.73     3736.70    109.04 o 
  -8   2   1     1262.79     1212.93    112.06 o 
  -7   2   1     3444.27     3346.47     86.65 o 
  -6   2   1       86.08      109.59     62.39 o 
  -5   2   1     8638.48     8496.75    109.58 o 
  -4   2   1     4670.83     4604.95     89.12 o 
  -3   2   1     2606.87     2398.25     80.34 o 
  -2   2   1     1608.53     1428.68     71.41 o 
  -1   2   1     1387.19     1290.29     61.84 o 
   0   2   1     5052.75     5045.71    118.61 o 
   1   2   1    15510.77    16230.64    134.58 o 
   2   2   1     3431.55     3721.65     56.56 o 
   3   2   1      241.27      298.84     39.63 o 
   4   2   1     1866.56     1816.41     46.13 o 
   5   2   1     3306.42     3482.33    104.42 o 
   6   2   1     1033.92     1248.95     58.89 o 
   7   2   1     1294.79     1264.55     66.26 o 
   8   2   1     2803.70     2876.57     72.74 o 
   9   2   1      133.74      188.44     53.08 o 
  10   2   1      261.43      267.35     58.66 o 
  11   2   1       16.96       19.78     61.41 o 
  12   2   1      479.49      495.86     66.21 o 
  13   2   1       39.16       45.44     64.99 o 
 -13   3   1      416.90      288.12    103.90 o 
 -12   3   1     2741.14     3040.32    104.34 o 
 -11   3   1      279.76      500.88     88.47 o 
 -10   3   1     1362.82     1231.14    115.77 o 
  -9   3   1     1037.95     1034.82    117.23 o 
  -8   3   1     4637.27     4437.63    141.55 o 
  -7   3   1      441.24      340.81     74.91 o 
  -6   3   1    16584.58    17020.87    134.45 o 
  -5   3   1     4323.06     4130.55     83.08 o 
  -4   3   1     8695.72     8071.34     98.57 o 
  -3   3   1    11128.99    11137.70    110.21 o 
  -2   3   1      778.64      949.04     61.65 o 
  -1   3   1      166.97      377.34     51.95 o 
   0   3   1     7041.72     7741.59    166.12 o 
   1   3   1     3092.05     3082.99     71.33 o 
   2   3   1     2899.80     2906.81     61.49 o 
   3   3   1     3136.43     3241.35     56.99 o 
   4   3   1     2218.09     2237.63     40.18 o 
   5   3   1     2907.26     3034.83     54.30 o 
   6   3   1    10849.99    11025.21    149.46 o 
   7   3   1      760.48      768.75     56.69 o 
   8   3   1     5855.94     5390.60   2869.65 o 
   9   3   1     2693.51     2742.81     95.02 o 
  10   3   1     5178.17     5248.85    127.13 o 
  11   3   1        5.48      105.66     62.54 o 
  12   3   1     3437.36     3587.20    111.81 o 
  13   3   1       35.49       66.81     72.75 o 
 -13   4   1      453.42      705.93    104.12 o 
 -12   4   1     1927.50     1769.66    101.06 o 
 -11   4   1     3167.29     3570.11    105.65 o 
 -10   4   1     2593.82     2415.95    150.65 o 
  -9   4   1    11525.59    11608.76    134.33 o 
  -8   4   1      252.99      267.35     73.74 o 
  -7   4   1     7083.74     6835.45    103.64 o 
  -6   4   1     1165.70     1173.09     64.44 o 
  -5   4   1    21611.47    21043.97    132.56 o 
  -4   4   1     6071.19     6170.12    227.07 o 
  -3   4   1    11198.25    11088.92    294.93 o 
  -2   4   1     3091.21     2826.42     86.98 o 
  -1   4   1     2162.81     1936.01     60.76 o 
   0   4   1     7026.18     6892.55    102.96 o 
   1   4   1        0.42       18.77     41.13 o 
   2   4   1    12435.14    12349.24    226.51 o 
   3   4   1       42.39       52.62     45.43 o 
   4   4   1    15587.46    15546.84    203.23 o 
   5   4   1     6452.56     5989.72     97.62 o 
   6   4   1      582.91      529.48     48.14 o 
   7   4   1     1713.77     1852.53     53.25 o 
   8   4   1      144.39      175.39     61.01 o 
   9   4   1      504.83      657.53     64.20 o 
  10   4   1       58.11        0.00     64.22 o 
  11   4   1     1386.24     1354.87     90.87 o 
  12   4   1        9.37        8.34     64.29 o 
 -13   5   1        8.14       12.09     73.61 o 
 -12   5   1        3.55      116.43     68.37 o 
 -11   5   1        7.68       10.78    152.18 o 
 -10   5   1       54.54       40.63     86.73 o 
  -9   5   1      264.62      277.77     76.74 o 
  -8   5   1     3266.62     3093.75    101.76 o 
  -7   5   1      246.83      220.88     62.40 o 
  -6   5   1      597.40      606.28     59.60 o 
  -5   5   1     2967.55     3045.25    107.40 o 
  -4   5   1      223.22      125.90     55.29 o 
  -3   5   1     2291.99     2477.08     64.97 o 
  -2   5   1       65.67      145.83     39.92 o 
  -1   5   1       71.83       40.60     46.00 o 
   0   5   1     1611.11     1627.51     63.58 o 
   1   5   1     8229.13     8524.05    199.58 o 
   2   5   1      777.43      782.52     64.62 o 
   3   5   1     8662.16     9007.67     68.54 o 
   4   5   1     6866.19     6818.83    115.81 o 
   5   5   1     7938.01     7741.06    179.78 o 
   6   5   1     2342.12     2349.22     59.89 o 
   7   5   1      875.27      893.89     50.82 o 
   8   5   1     1738.60     1753.47     54.20 o 
   9   5   1     2531.26     2423.86     71.59 o 
  10   5   1     4006.44     3919.64    106.42 o 
  11   5   1      115.10      199.55     66.03 o 
  12   5   1     1158.73     1264.62     77.66 o 
 -13   6   1     1225.64     1136.76     79.66 o 
 -11   6   1     1652.44     1711.91    108.85 o 
 -10   6   1     3407.31     3368.07     96.81 o 
  -9   6   1    11053.75    10703.63    118.36 o 
  -8   6   1       39.76       81.64     65.01 o 
  -7   6   1     7765.62     7475.16     87.84 o 
  -6   6   1      359.96      390.66     57.64 o 
  -5   6   1     4710.64     4877.37    134.81 o 
  -4   6   1     1490.51     1386.34     54.13 o 
  -3   6   1     1084.50      960.91     49.28 o 
  -2   6   1     6642.07     6876.65    163.61 o 
  -1   6   1     4694.66     4591.58    127.31 o 
   0   6   1    18173.91    18110.19    103.17 o 
   1   6   1       92.35      190.60     46.65 o 
   2   6   1    11996.37    11778.92     80.88 o 
   3   6   1      203.98      261.06     46.31 o 
   4   6   1     8911.64     9149.01    164.47 o 
   5   6   1     1026.72      976.82    115.15 o 
   6   6   1     1142.60     1103.69     53.22 o 
   7   6   1      602.60      591.02     52.04 o 
   8   6   1      311.81      375.65     63.74 o 
   9   6   1     3333.42     3094.93    107.55 o 
  10   6   1        2.92       17.26     68.59 o 
  11   6   1     1986.51     1821.14    112.50 o 
 -12   7   1      108.24      121.74    188.73 o 
 -11   7   1      125.57       96.41     91.79 o 
 -10   7   1       16.99       19.81     71.97 o 
  -9   7   1      172.01      186.09     65.20 o 
  -8   7   1       10.31       13.58     68.60 o 
  -7   7   1       13.60       68.65     61.00 o 
  -6   7   1     1491.00     1468.30     58.87 o 
  -5   7   1      910.97      898.64    120.47 o 
  -4   7   1       91.70      121.98     48.00 o 
  -3   7   1      249.67      331.58     49.18 o 
  -2   7   1      554.69      529.76     48.39 o 
  -1   7   1     1637.46     1539.94     46.10 o 
   0   7   1     1625.87     1401.22     51.38 o 
   1   7   1      849.01      903.96     52.68 o 
   2   7   1     3698.79     3852.71    158.88 o 
   3   7   1      217.85      264.26     46.14 o 
   4   7   1      380.03      413.84     41.62 o 
   5   7   1     1238.74     1152.98     53.85 o 
   6   7   1        0.29       51.81     61.50 o 
   7   7   1      179.96      180.23     52.19 o 
   8   7   1      134.66      163.20     47.24 o 
   9   7   1        4.92      130.04     98.30 o 
  10   7   1        8.39       58.18     71.07 o 
  11   7   1       31.51      111.33    110.97 o 
 -12   8   1      716.75      651.10    143.73 o 
 -11   8   1      475.04      475.65     91.44 o 
 -10   8   1      688.37      790.97     77.61 o 
  -9   8   1     1704.81     1634.15     75.84 o 
  -8   8   1      509.22      368.62     65.83 o 
  -7   8   1     1982.14     1885.62    125.35 o 
  -6   8   1      117.59      153.23     69.54 o 
  -5   8   1     1897.07     1742.36    144.86 o 
  -4   8   1      171.92      135.38     44.42 o 
  -3   8   1     3589.23     3419.43     59.47 o 
  -2   8   1     3067.30     3118.53     86.98 o 
  -1   8   1     7057.13     6819.17     99.68 o 
   0   8   1     6524.02     6468.98    371.24 o 
   1   8   1       24.83      183.04     57.67 o 
   2   8   1     5149.74     4939.88    160.84 o 
   3   8   1       27.53       83.68     47.67 o 
   4   8   1     4173.44     3995.25     88.94 o 
   5   8   1      101.97      103.74     50.33 o 
   6   8   1     5925.75     6008.60    156.88 o 
   7   8   1     1516.10     1551.94     70.63 o 
   8   8   1      189.77      217.93     70.07 o 
   9   8   1     4482.88     4408.52     83.53 o 
  10   8   1       31.37      120.07    110.82 o 
 -11   9   1      859.49      844.10     87.61 o 
 -10   9   1     1007.43     1000.02    104.81 o 
  -9   9   1      417.48      475.74     69.95 o 
  -8   9   1     2594.63     2699.17     97.93 o 
  -7   9   1      770.53      703.41     55.25 o 
  -6   9   1     3970.39     3955.56    118.14 o 
  -5   9   1        0.06        0.00     53.66 o 
  -4   9   1     5235.79     5239.09     76.07 o 
  -3   9   1      220.86      219.32     48.35 o 
  -2   9   1      697.77      810.03     51.13 o 
  -1   9   1       42.64       51.42     58.10 o 
   0   9   1      377.06      374.68     58.18 o 
   1   9   1     1366.53     1482.44     61.60 o 
   2   9   1      119.49      205.76     48.32 o 
   3   9   1      216.10      219.25     39.25 o 
   4   9   1      767.59      865.94     52.15 o 
   5   9   1      348.96      462.06     66.00 o 
   6   9   1     1316.78     1487.48     69.36 o 
   7   9   1       98.48      146.98     55.90 o 
   8   9   1      520.14      550.19     61.17 o 
   9   9   1      112.63       59.60     77.25 o 
 -10  10   1       69.03       33.35     75.86 o 
  -9  10   1        0.85       37.59     71.39 o 
  -8  10   1      359.44      361.29     69.76 o 
  -7  10   1     1073.97      943.13     91.60 o 
  -6  10   1      453.14      460.59     65.12 o 
  -5  10   1     3749.02     3535.79     57.89 o 
  -4  10   1      936.14      945.34     53.56 o 
  -3  10   1     1837.37     1954.99    128.48 o 
  -2  10   1     3164.44     3022.07     66.26 o 
  -1  10   1      752.10      706.91     57.70 o 
   0  10   1     1010.95      897.90     84.21 o 
   1  10   1     1286.69     1263.59    171.18 o 
   2  10   1     3675.32     3733.20    258.31 o 
   3  10   1       54.66      100.72     46.93 o 
   4  10   1     2795.60     2748.47     72.46 o 
   5  10   1      712.81      845.02     93.02 o 
   6  10   1     2050.06     2186.46     66.26 o 
   7  10   1     1780.55     1606.19    222.12 o 
   8  10   1      850.94      785.25     87.08 o 
  -9  11   1      216.93      264.61     62.46 o 
  -8  11   1     1911.64     1959.44     92.11 o 
  -7  11   1        4.60        0.00     55.99 o 
  -6  11   1     2900.83     2986.94    144.46 o 
  -5  11   1      445.00      448.30     49.13 o 
  -4  11   1     1293.53     1242.17     61.02 o 
  -3  11   1     1242.92     1238.90     67.07 o 
  -2  11   1       76.28       69.60     98.66 o 
  -1  11   1     1135.30     1149.97     65.08 o 
   0  11   1        5.00      159.99     50.32 o 
   1  11   1      938.30     1037.54    101.03 o 
   2  11   1        6.68       22.63     70.19 o 
   3  11   1     1082.24     1120.55     48.73 o 
   4  11   1      148.32       69.83     68.55 o 
   5  11   1     2629.00     2639.59     77.97 o 
   6  11   1      672.61      701.07     62.34 o 
   7  11   1      156.17      129.89     76.08 o 
  -8  12   1       18.49       62.57     61.67 o 
  -7  12   1      605.70      539.51     61.36 o 
  -6  12   1      276.03      311.88     63.57 o 
  -5  12   1      353.21      345.16     71.27 o 
  -4  12   1      143.53      168.70     69.17 o 
  -3  12   1       23.89      220.79     68.32 o 
  -2  12   1      290.66      375.00     48.99 o 
  -1  12   1      526.72      628.68     72.85 o 
   0  12   1      156.77       51.11     92.22 o 
   1  12   1      216.68      206.51     47.28 o 
   2  12   1      501.23      492.55     40.34 o 
   3  12   1      257.75      310.08     73.24 o 
   4  12   1      355.60      448.18     84.32 o 
   5  12   1       18.69       82.37     76.56 o 
  -6  13   1      788.94      780.02    122.95 o 
  -5  13   1       15.02        4.02     74.17 o 
  -4  13   1     1478.45     1665.12    238.14 o 
  -3  13   1       27.85       79.00    151.89 o 
  -2  13   1      635.12      692.60     73.57 o 
  -1  13   1      870.89     1098.39    198.89 o 
   0  13   1     2079.36     2187.15     64.56 o 
   1  13   1     2355.71     2401.24    182.36 o 
   2  13   1      236.58      225.75     61.74 o 
   3  13   1     2822.05     2626.03     82.65 o 
  -3  14   1        1.52       54.14     55.08 o 
  -2  14   1        8.02        0.00     61.65 o 
  -1  14   1       78.94      172.18     65.43 o 
   1 -14   2      110.17      229.65    110.02 o 
   2 -14   2     2285.36     2446.82    118.90 o 
  -3 -13   2      147.09      215.23     83.44 o 
  -2 -13   2        3.81       33.63     59.26 o 
  -1 -13   2       12.36       81.92    104.27 o 
   0 -13   2        3.00        0.00     72.59 o 
   1 -13   2      591.40      603.99    106.16 o 
   2 -13   2        0.64        0.00    102.08 o 
   3 -13   2      162.67      136.09    101.79 o 
   4 -13   2        0.06       98.59    105.87 o 
   5 -13   2      209.43      108.78    110.46 o 
   6 -13   2      183.78      245.38    110.02 o 
  -5 -12   2      662.51      737.35     85.15 o 
  -4 -12   2      410.61      398.14     80.31 o 
  -3 -12   2      397.96      367.07     65.39 o 
  -2 -12   2      931.71     1036.98    140.20 o 
  -1 -12   2        8.14       26.80     66.48 o 
   0 -12   2     3190.97     3208.16    105.36 o 
   1 -12   2     2089.05     2191.10     76.67 o 
   2 -12   2     1586.52     1658.11     73.10 o 
   3 -12   2     1861.40     1902.18    102.52 o 
   4 -12   2     1086.16      965.87    103.98 o 
   5 -12   2     1042.32      995.94     76.31 o 
   6 -12   2      635.31      666.39    104.12 o 
   7 -12   2     1195.49     1277.80    112.79 o 
   8 -12   2      150.59      222.74    109.44 o 
  -7 -11   2      170.37      169.15    107.91 o 
  -6 -11   2     1690.28     1704.00     84.59 o 
  -5 -11   2      125.96      275.03     66.44 o 
  -4 -11   2      102.81      165.48     95.06 o 
  -3 -11   2     1718.61     1694.75     70.41 o 
  -2 -11   2     1418.15     1499.93     70.51 o 
  -1 -11   2     4725.01     4714.89    104.34 o 
   0 -11   2       36.87       80.60     64.44 o 
   1 -11   2     1439.44     1363.50     97.79 o 
   2 -11   2        0.18      109.66     90.65 o 
   3 -11   2     1073.68     1147.32     94.66 o 
   4 -11   2      355.25      360.72     92.69 o 
   5 -11   2      598.47      557.39     98.66 o 
   6 -11   2      460.74      452.54     98.95 o 
   7 -11   2      339.44      404.55    103.90 o 
   8 -11   2      630.72      658.60    108.20 o 
   9 -11   2      115.14      137.84    111.26 o 
  -8 -10   2       60.96      106.38     74.42 o 
  -7 -10   2       97.24      117.45     99.10 o 
  -6 -10   2       55.98       44.05     69.33 o 
  -5 -10   2     1807.38     1865.47    106.93 o 
  -4 -10   2      117.66      111.21     53.25 o 
  -3 -10   2      147.01      126.41     69.23 o 
  -2 -10   2     1178.36     1107.11     55.20 o 
  -1 -10   2        9.03        3.06     84.75 o 
   0 -10   2     2639.17     2564.27     70.63 o 
   1 -10   2      916.09      926.91     65.17 o 
   2 -10   2     2620.85     2643.20     96.77 o 
   3 -10   2       34.60       98.66     86.07 o 
   4 -10   2     3597.40     3492.13     80.75 o 
   5 -10   2     2987.63     2972.90    104.56 o 
   6 -10   2      910.96      837.57     95.60 o 
   7 -10   2      173.61      289.65     96.48 o 
   8 -10   2      904.41      730.25    102.52 o 
   9 -10   2     2007.23     1714.03    114.32 o 
  10 -10   2        3.31        0.00    108.93 o 
  -9  -9   2        1.60        0.00    109.22 o 
  -8  -9   2     1527.16     1462.46     76.09 o 
  -7  -9   2       13.15       49.37     67.86 o 
  -6  -9   2     4821.09     4911.14     71.01 o 
  -5  -9   2     3251.45     3231.13    145.52 o 
  -4  -9   2     4981.60     4618.55     66.52 o 
  -3  -9   2     8341.31     8224.41    146.35 o 
  -2  -9   2      406.21      453.77     59.42 o 
  -1  -9   2    10375.08    10527.94     98.81 o 
   0  -9   2      332.37      167.54     84.03 o 
   1  -9   2     2210.01     2436.55     91.96 o 
   2  -9   2      798.04      737.16     64.15 o 
   3  -9   2     2888.75     2772.37    100.48 o 
   4  -9   2     2255.60     2123.89     96.77 o 
   5  -9   2     1013.01     1059.65     92.11 o 
   6  -9   2     6406.26     6027.13    116.94 o 
   7  -9   2      520.86      437.83     95.82 o 
   8  -9   2     2231.23     2146.68    110.46 o 
   9  -9   2      231.64      295.99     99.90 o 
  10  -9   2      253.66      251.13    130.19 o 
  11  -9   2       13.12       41.57     88.26 o 
 -10  -8   2      171.75      224.99    108.64 o 
  -9  -8   2       11.47       69.68     72.09 o 
  -8  -8   2      224.21      273.85     95.31 o 
  -7  -8   2      582.02      587.17     69.39 o 
  -6  -8   2       60.52       65.91     51.83 o 
  -5  -8   2       21.08       51.04     62.09 o 
  -4  -8   2      784.42     1031.25     93.27 o 
  -3  -8   2       82.81       81.73     50.85 o 
  -2  -8   2      770.34      879.37     83.95 o 
  -1  -8   2     1438.07     1387.97     89.05 o 
   0  -8   2     4534.81     4741.32     98.59 o 
   1  -8   2      205.21      230.02     79.51 o 
   2  -8   2     1508.74     1354.91     86.72 o 
   3  -8   2        0.42       32.48     47.67 o 
   4  -8   2     3167.28     2873.77     53.18 o 
   5  -8   2     1048.30     1111.06     93.20 o 
   6  -8   2       17.05        0.58     88.69 o 
   7  -8   2      978.78      971.40     94.00 o 
   8  -8   2      104.09      165.43     90.94 o 
   9  -8   2     1686.05     1568.62    113.30 o 
  10  -8   2      182.76      221.50    123.56 o 
  11  -8   2      887.67      838.81    106.60 o 
  12  -8   2      351.96      169.87    109.22 o 
 -11  -7   2      235.32      257.62     81.73 o 
 -10  -7   2     1842.01     1786.48    110.53 o 
  -9  -7   2      397.93      347.90     98.37 o 
  -8  -7   2     3402.06     3467.74    104.49 o 
  -7  -7   2      580.18      562.05     63.71 o 
  -6  -7   2     7436.92     7498.98     88.44 o 
  -5  -7   2     8292.50     8192.54    152.22 o 
  -4  -7   2      652.93      709.96     60.65 o 
  -3  -7   2     1506.11     1469.52     67.71 o 
  -2  -7   2     4649.13     4562.71     79.88 o 
  -1  -7   2     6332.62     6816.06    104.92 o 
   0  -7   2      202.55      193.03     57.01 o 
   1  -7   2     8103.53     8462.74    112.79 o 
   2  -7   2      341.04      332.95     47.09 o 
   3  -7   2     5721.58     5662.29    117.59 o 
   4  -7   2     2479.67     2495.63     90.87 o 
   5  -7   2     4952.24     4690.13    107.62 o 
   6  -7   2     3157.74     3070.83    101.65 o 
   7  -7   2     3319.51     3322.18    107.98 o 
   8  -7   2     7718.52     6998.46    136.60 o 
   9  -7   2      340.74      322.34    136.96 o 
  10  -7   2     2107.69     2138.09     84.85 o 
  11  -7   2       42.91        0.00     68.44 o 
  12  -7   2     2195.43     2370.15     82.35 o 
 -11  -6   2     1009.51      939.43     61.92 o 
 -10  -6   2      625.64      598.44     72.70 o 
  -9  -6   2      700.33      762.46     67.26 o 
  -8  -6   2     2565.62     2511.70     98.59 o 
  -7  -6   2     1328.71     1440.76     90.22 o 
  -6  -6   2      293.06      310.11     62.33 o 
  -5  -6   2      430.99      382.73     50.19 o 
  -4  -6   2      237.02      223.10     58.24 o 
  -3  -6   2      165.90      231.93     63.47 o 
  -2  -6   2      153.71      320.66     59.20 o 
  -1  -6   2       25.09       11.87     82.35 o 
   0  -6   2      521.86      662.09     86.14 o 
   1  -6   2       95.49      111.40     78.49 o 
   2  -6   2     8119.67     8198.47     74.71 o 
   3  -6   2     3701.71     3622.47     62.32 o 
   4  -6   2        1.26       20.78     56.22 o 
   5  -6   2      141.27      234.39     80.75 o 
   6  -6   2        3.84       37.13     84.10 o 
   7  -6   2       93.29      127.28     87.30 o 
   8  -6   2     1536.22     1564.32    119.85 o 
   9  -6   2        8.45       25.63    150.21 o 
  10  -6   2      115.75      176.86     91.31 o 
  11  -6   2       18.60      111.99     66.48 o 
  12  -6   2       79.37      215.02     99.97 o 
 -12  -5   2       46.73       57.86     61.78 o 
 -11  -5   2      522.17      523.48     50.99 o 
 -10  -5   2     1783.98     1718.77     95.57 o 
  -9  -5   2      144.67      183.14     52.34 o 
  -8  -5   2     4214.17     4251.46     97.42 o 
  -7  -5   2      514.62      473.80     59.90 o 
  -6  -5   2    10187.33     9124.72    902.09 o 
  -5  -5   2      102.32      126.07     46.05 o 
  -4  -5   2     9548.73    10038.48     92.76 o 
  -3  -5   2     2605.69     2594.28     61.35 o 
  -2  -5   2     6346.44     6069.49    112.50 o 
  -1  -5   2    18927.52    20038.68    141.62 o 
   0  -5   2     2990.15     3150.56     76.24 o 
   1  -5   2    17699.04    18905.93    154.36 o 
   2  -5   2      215.52      196.23     78.71 o 
   3  -5   2    20257.17    20879.19    308.44 o 
   4  -5   2     1819.51     1904.73     95.31 o 
   5  -5   2    13586.39    13053.33    159.61 o 
   6  -5   2     4527.40     4455.38    135.72 o 
   7  -5   2     9046.46     8679.43    173.73 o 
   8  -5   2     6385.01     6319.04    225.94 o 
   9  -5   2       13.28       79.88     60.29 o 
  10  -5   2     7322.66     7319.71    109.51 o 
  11  -5   2      101.26      186.11     64.59 o 
  12  -5   2      936.58      978.03     98.37 o 
  13  -5   2      339.24      656.41    108.06 o 
 -12  -4   2     3365.34     3325.13     78.71 o 
 -11  -4   2     3439.84     3437.64     65.07 o 
 -10  -4   2     1123.91     1138.97     56.16 o 
  -9  -4   2     6299.50     6182.10     61.92 o 
  -8  -4   2      175.68      200.40     43.60 o 
  -7  -4   2      258.37      285.78     59.80 o 
  -6  -4   2      614.04      598.23     58.69 o 
  -5  -4   2     3731.32     3712.46     79.22 o 
  -4  -4   2     8629.19     8579.92    227.07 o 
  -3  -4   2     5799.84     6084.64     85.40 o 
  -2  -4   2    19415.11    19681.05    387.84 o 
  -1  -4   2      298.00      246.55     60.58 o 
   0  -4   2    29444.06    29449.23    196.23 o 
   1  -4   2     1389.25     1341.15     71.43 o 
   2  -4   2     8311.28     8331.24    131.87 o 
   3  -4   2      115.51      187.42     81.19 o 
   4  -4   2     2965.23     2819.12    108.78 o 
   5  -4   2      159.88      219.68     99.39 o 
   6  -4   2      392.41      495.20    107.11 o 
   7  -4   2       87.89       93.57    156.33 o 
   8  -4   2     1655.44     1732.67     66.04 o 
   9  -4   2      152.15      276.33     84.03 o 
  10  -4   2       29.19        0.00     88.98 o 
  11  -4   2       18.67      200.96     91.31 o 
  12  -4   2      144.34       71.21     66.70 o 
  13  -4   2        0.34      205.84    104.34 o 
 -13  -3   2      414.40      481.88     58.27 o 
 -12  -3   2     1120.17     1146.09    141.44 o 
 -11  -3   2        0.82       85.94     54.39 o 
 -10  -3   2     1604.03     1515.04     56.99 o 
  -9  -3   2      691.97      766.73     52.21 o 
  -8  -3   2     2909.01     2939.88     53.06 o 
  -7  -3   2     1179.03     1113.58     49.36 o 
  -6  -3   2    11870.61    12018.17    371.17 o 
  -5  -3   2      144.84       99.78     44.71 o 
  -4  -3   2    10051.63    10264.58    124.87 o 
  -3  -3   2    13810.97    14066.67    194.05 o 
  -2  -3   2      859.20      877.77    114.97 o 
  -1  -3   2     2310.74     2415.95    107.04 o 
   0  -3   2     2448.51     2666.06    114.46 o 
   1  -3   2    18977.91    19988.08    197.32 o 
   2  -3   2     5645.49     5801.19    130.26 o 
   3  -3   2     9985.08    10241.42    165.00 o 
   4  -3   2    11009.28    12538.03    205.63 o 
   5  -3   2     8245.39     8413.51    203.59 o 
   6  -3   2     5387.00     5554.50     83.37 o 
   7  -3   2      123.63      167.91     82.72 o 
   8  -3   2       90.09      148.90     80.97 o 
   9  -3   2       57.02       13.83     59.78 o 
  10  -3   2     6838.74     6989.58    108.42 o 
  11  -3   2      530.44      624.30     90.87 o 
  12  -3   2     1673.70     1777.01     76.75 o 
  13  -3   2      954.75     1270.45    105.29 o 
 -13  -2   2     1045.75     1203.50    110.95 o 
 -12  -2   2      837.89      864.20     60.31 o 
 -11  -2   2     3467.22     3511.30     98.59 o 
 -10  -2   2      844.62      831.11     53.11 o 
  -9  -2   2     2923.11     3026.38     62.32 o 
  -8  -2   2      271.82      350.46     48.04 o 
  -7  -2   2     4367.20     4739.60     74.25 o 
  -6  -2   2      236.00      268.69     56.65 o 
  -5  -2   2    16741.43    16928.75    321.87 o 
  -4  -2   2     7787.27     8323.74    136.89 o 
   2  -2   2     1780.79     1582.38    111.55 o 
   3  -2   2     8798.51     9985.31    151.42 o 
   4  -2   2    34598.52    36015.83    194.63 o 
   5  -2   2     1629.87     1686.14     67.21 o 
   6  -2   2     1304.78     1398.45     65.24 o 
   7  -2   2     4162.65     4264.24     76.82 o 
   8  -2   2      182.07      178.61     57.81 o 
   9  -2   2     2604.50     2537.62     71.36 o 
  10  -2   2      113.39       91.31     61.45 o 
  11  -2   2     1977.30     1949.43     72.16 o 
  12  -2   2        0.47      172.06     67.57 o 
  13  -2   2     2592.17     2586.84    112.42 o 
 -13  -1   2       62.84       96.78     54.29 o 
 -12  -1   2      183.85      194.53     67.80 o 
 -11  -1   2       42.36       42.48     61.09 o 
 -10  -1   2      106.20       44.87     49.88 o 
  -9  -1   2      235.44      290.87     60.61 o 
  -8  -1   2       21.03        0.00     48.69 o 
  -7  -1   2      501.27      458.40     58.04 o 
  -6  -1   2     1691.70     1803.93     62.94 o 
  -5  -1   2      177.72      127.09     47.05 o 
  -4  -1   2      436.93      442.85     84.10 o 
  -3  -1   2     1499.52     1439.08    103.32 o 
  -2  -1   2     6041.71     6923.75    132.30 o 
  -1  -1   2     5656.62     5394.67    144.90 o 
   0  -1   2        0.89       27.01     59.98 o 
   1  -1   2      466.37      469.91     62.00 o 
   2  -1   2     1452.88     1505.77     62.53 o 
   3  -1   2       80.96       85.34     65.97 o 
   4  -1   2      261.51      346.08     60.58 o 
   5  -1   2     2130.66     2441.94     91.38 o 
   6  -1   2        5.52       16.24     82.57 o 
   7  -1   2       71.94      106.09     55.05 o 
   8  -1   2       80.06      138.64     82.64 o 
   9  -1   2     2282.22     2363.96     70.12 o 
  10  -1   2     3201.58     3076.80     74.63 o 
  11  -1   2      242.75      277.13     95.02 o 
  12  -1   2     1024.94     1087.40    100.34 o 
  13  -1   2      127.12       46.02    105.07 o 
 -13   0   2      600.96      679.88     72.98 o 
 -12   0   2      299.84      373.68     53.71 o 
 -11   0   2      391.02      414.49     57.08 o 
 -10   0   2     5932.36     5856.84    187.81 o 
  -9   0   2     7793.74     7462.98     84.65 o 
  -8   0   2       28.24       34.31     57.63 o 
  -7   0   2    19294.81    19517.26    253.43 o 
  -6   0   2     1931.73     1914.19     96.48 o 
  -5   0   2    47868.13    47892.72    280.48 o 
  -4   0   2     3700.01     4073.69     80.78 o 
  -3   0   2    25631.27    26646.56    672.50 o 
  -2   0   2     7210.70     7445.96    264.06 o 
  -1   0   2     1529.86     1420.38     73.15 o 
   0   0   2    73763.47    71136.82   1682.14 o 
   1   0   2     5517.72     5477.22    109.26 o 
   2   0   2    25117.93    24844.40    464.20 o 
   3   0   2        0.73       28.91     39.31 o 
   4   0   2    12812.21    13166.41    352.16 o 
   5   0   2     8672.93     8794.25    206.94 o 
   6   0   2     2773.25     2622.97     59.47 o 
   7   0   2     9347.02     9857.82    320.76 o 
   8   0   2     1624.69     1614.72     72.60 o 
   9   0   2    10052.56    10547.97     98.01 o 
  10   0   2      276.13      348.63     88.61 o 
  11   0   2     2583.06     3213.47    101.87 o 
  12   0   2       14.69      131.79     94.22 o 
  13   0   2     2623.83     2753.58     84.54 o 
 -13   1   2      235.43      273.94     77.60 o 
 -12   1   2      590.03      589.75     65.56 o 
 -11   1   2      771.42      810.35     61.52 o 
 -10   1   2     2386.92     2550.75    128.48 o 
  -9   1   2      160.20      259.12     65.39 o 
  -8   1   2     5723.34     5348.36    136.09 o 
  -7   1   2      310.13      302.10     82.06 o 
  -6   1   2    11928.59    11716.90    140.31 o 
  -5   1   2     6498.79     6398.24    115.41 o 
  -4   1   2       28.91       56.52     57.77 o 
  -3   1   2      566.12      603.35     69.68 o 
  -2   1   2     1398.99     1315.98     70.73 o 
  -1   1   2     4170.99     4440.12     92.29 o 
   0   1   2      628.56      606.22     77.09 o 
   1   1   2      611.16      783.11     55.96 o 
   2   1   2      740.49     1028.51     49.63 o 
   3   1   2     4035.29     4175.73     62.98 o 
   4   1   2     2989.13     3149.91     81.09 o 
   5   1   2     1775.93     2018.52     54.97 o 
   6   1   2     1058.42     1052.63     52.75 o 
   7   1   2       48.56       45.75     49.55 o 
   8   1   2     2268.78     2357.91     64.67 o 
   9   1   2        9.97        0.00     48.82 o 
  10   1   2      539.86      563.25     53.35 o 
  11   1   2       53.50        0.00     63.78 o 
  12   1   2      556.87      655.10    100.05 o 
  13   1   2        0.14       33.06     75.65 o 
 -13   2   2     1051.97     1062.06     76.16 o 
 -12   2   2      571.08      620.65     57.95 o 
 -11   2   2     1680.26     1673.81     80.13 o 
 -10   2   2      544.21      540.91     68.55 o 
  -9   2   2     7728.61     7646.28    156.11 o 
  -8   2   2        3.06       65.18     63.80 o 
  -7   2   2    12988.63    12986.19    597.69 o 
  -6   2   2     1393.88     1341.01     71.68 o 
  -5   2   2    20489.84    20629.28    228.16 o 
  -4   2   2     2191.93     2181.30     70.84 o 
  -3   2   2       36.38       68.58     51.07 o 
  -2   2   2     3009.17     2838.32     70.89 o 
  -1   2   2     2717.99     2461.37     75.68 o 
   0   2   2    33142.81    32458.26    778.45 o 
   1   2   2     5171.54     4454.73    105.87 o 
   2   2   2      210.75      336.53     40.22 o 
   3   2   2     2858.58     2877.94     51.37 o 
   4   2   2     5929.56     5471.25     64.04 o 
   5   2   2     2761.72     2845.10     86.38 o 
   6   2   2     7865.30     8012.37     81.59 o 
   7   2   2    10084.59     9680.39    110.13 o 
   8   2   2     3179.33     3248.77     74.17 o 
   9   2   2     6700.67     6722.02    146.27 o 
  10   2   2       48.31       36.10     47.59 o 
  11   2   2     2891.97     2875.58    103.84 o 
  12   2   2      266.46      305.72     60.94 o 
  13   2   2     2084.01     1877.64     85.26 o 
 -13   3   2     1562.68     1602.55    107.47 o 
 -12   3   2     1175.16     1279.73     77.23 o 
 -11   3   2     2211.53     2136.51     81.52 o 
 -10   3   2     9349.39     9143.25    169.44 o 
  -9   3   2      554.81      504.71     65.26 o 
  -8   3   2     3998.82     4093.56    109.29 o 
  -7   3   2      796.22      859.27     64.07 o 
  -6   3   2     4371.25     4055.83     78.49 o 
  -5   3   2       27.82       14.10     59.66 o 
  -4   3   2     6563.23     6499.53     87.73 o 
  -3   3   2       43.17       58.70     58.64 o 
  -2   3   2     8925.29     9233.84    101.64 o 
  -1   3   2      543.78      365.47     59.35 o 
   0   3   2      951.53      995.50     60.65 o 
   1   3   2      624.77      586.89     49.24 o 
   2   3   2      411.39      438.09     65.40 o 
   3   3   2     4357.96     4660.81    105.06 o 
   4   3   2        8.55       19.74     34.65 o 
   5   3   2     3099.18     2907.19     57.08 o 
   6   3   2     1106.04     1129.40     83.91 o 
   7   3   2     1518.54     1522.06     62.33 o 
   8   3   2      626.58      735.71     87.89 o 
   9   3   2      905.68      923.57     66.77 o 
  10   3   2       73.60      149.46     52.90 o 
  11   3   2     1182.01     1129.48     63.50 o 
  12   3   2     1261.29     1341.08     72.56 o 
 -13   4   2      108.89      135.72     70.85 o 
 -12   4   2       72.39       51.86     85.45 o 
 -11   4   2      494.92      487.19    134.41 o 
 -10   4   2      278.06      287.00     78.69 o 
  -9   4   2      214.90      199.51     63.71 o 
  -8   4   2      239.83      312.23     73.02 o 
  -7   4   2     1163.92     1053.46     70.17 o 
  -6   4   2     1729.15     1710.52     66.69 o 
  -5   4   2      157.91      181.08     58.00 o 
  -4   4   2      286.93      284.45     48.07 o 
  -3   4   2     1129.16     1193.72     53.09 o 
  -2   4   2        1.94       44.88     58.33 o 
  -1   4   2       17.12       57.30     60.09 o 
   0   4   2       17.19       52.61     60.11 o 
   1   4   2     5135.03     5130.78    241.89 o 
   2   4   2    12505.49    12177.21     73.07 o 
   3   4   2      275.02      299.15     36.70 o 
   4   4   2    23358.11    23180.24    237.91 o 
   5   4   2     3314.13     3350.13     45.13 o 
   6   4   2     5499.08     5249.25     74.25 o 
   7   4   2     3015.29     3130.39     69.16 o 
   8   4   2     5153.02     5012.48     56.56 o 
   9   4   2     3017.51     3177.38    114.13 o 
  10   4   2     3541.27     3580.38    106.96 o 
  11   4   2     1538.06     1402.94     98.02 o 
  12   4   2      101.93      144.96     70.59 o 
 -13   5   2     3346.19     3532.25    113.30 o 
 -12   5   2      923.53      880.10    154.36 o 
 -11   5   2     4951.35     4961.99    108.12 o 
 -10   5   2     3983.18     3830.91     95.79 o 
  -9   5   2     5213.59     5169.46     85.20 o 
  -8   5   2     1598.61     1623.26     67.07 o 
  -7   5   2      160.61      181.72     64.17 o 
  -6   5   2     2775.80     2622.24     68.01 o 
  -5   5   2      658.56      617.43     59.39 o 
  -4   5   2    25729.29    25866.13    231.11 o 
  -3   5   2     5291.60     5046.11    113.33 o 
  -2   5   2     6392.77     6207.90    179.27 o 
  -1   5   2    14249.32    14225.90    419.30 o 
   0   5   2      900.14      841.39     60.26 o 
   1   5   2    11395.70    11853.98     90.82 o 
   2   5   2      747.80      825.26     43.75 o 
   3   5   2     6440.21     6158.96    110.59 o 
   4   5   2       82.24      136.12     35.89 o 
   5   5   2    12391.72    12475.68    131.40 o 
   6   5   2     4974.82     4928.95    242.72 o 
   7   5   2      986.89      949.74     54.22 o 
   8   5   2     1767.64     1759.36     49.17 o 
   9   5   2      259.16      351.20     57.63 o 
  10   5   2     2156.65     2175.13     74.55 o 
  11   5   2        4.69        0.00    101.28 o 
  12   5   2     1758.74     1914.07    145.92 o 
 -12   6   2      251.80      245.31    148.32 o 
 -11   6   2       14.06       54.46     75.48 o 
 -10   6   2       12.79       62.04     80.60 o 
  -9   6   2      148.02      208.50     63.35 o 
  -8   6   2       10.22       41.93     61.65 o 
  -7   6   2      136.38      193.93     61.97 o 
  -6   6   2       10.67       10.98     56.05 o 
  -5   6   2        8.18       54.91     57.27 o 
  -4   6   2      373.19      457.74     48.69 o 
  -3   6   2      161.05      157.83     44.85 o 
  -2   6   2     3134.01     3313.52    131.57 o 
  -1   6   2        3.65        0.00     47.97 o 
   0   6   2     2580.18     2703.59     56.60 o 
   1   6   2     2309.05     2416.72     55.98 o 
   2   6   2     8207.19     7959.06     86.17 o 
   3   6   2     1260.84     1243.24     44.14 o 
   4   6   2     1023.48     1098.28     49.59 o 
   5   6   2      201.16      151.84     37.73 o 
   6   6   2     4910.59     4701.33    175.84 o 
   7   6   2       19.69       50.62     49.93 o 
   8   6   2       85.38      185.28     63.87 o 
   9   6   2      129.33      111.02     66.73 o 
  10   6   2       77.38      111.04    100.85 o 
  11   6   2     1027.32     1172.88    112.64 o 
 -12   7   2      259.76      261.60    106.43 o 
 -11   7   2      397.65      482.02     72.79 o 
 -10   7   2      949.09      798.27     86.52 o 
  -9   7   2     3301.93     3422.09     84.70 o 
  -8   7   2     3314.88     3324.89    152.54 o 
  -7   7   2       10.99       57.39     61.82 o 
  -6   7   2     3326.00     3381.16     85.81 o 
  -5   7   2      411.57      381.70     61.64 o 
  -4   7   2     6092.54     6399.84     88.80 o 
  -3   7   2     6086.33     5989.74     73.74 o 
  -2   7   2     7978.69     7783.40     76.16 o 
  -1   7   2     4944.78     5132.46     70.69 o 
   0   7   2     5035.58     5097.82    238.61 o 
   1   7   2    11963.37    12240.32     79.95 o 
   2   7   2      343.45      379.48    110.49 o 
   3   7   2     2054.32     1842.02     61.26 o 
   4   7   2       99.37       64.52     37.54 o 
   5   7   2     5926.63     5589.11    124.35 o 
   6   7   2      785.72      768.21     52.76 o 
   7   7   2     1220.40     1158.98     48.30 o 
   8   7   2     1677.21     1670.34     69.83 o 
   9   7   2     2077.16     2113.01     64.24 o 
  10   7   2     2941.86     3027.73    116.43 o 
 -12   8   2      128.45      143.44     95.54 o 
 -11   8   2       29.74       59.26     72.85 o 
 -10   8   2      957.29      963.01     78.80 o 
  -9   8   2      114.97      219.39     68.40 o 
  -8   8   2      978.14      915.63     67.20 o 
  -7   8   2     1065.32     1170.04     65.12 o 
  -6   8   2     1041.02      989.78     70.85 o 
  -5   8   2     3810.76     3464.99    175.12 o 
  -4   8   2       19.38        0.00     60.70 o 
  -3   8   2       96.05      202.45     57.36 o 
  -2   8   2     1443.26     1555.90     62.03 o 
  -1   8   2     3492.58     3378.79    170.38 o 
   0   8   2        1.97       25.60     57.73 o 
   1   8   2      266.59      291.84     47.69 o 
   2   8   2     1389.63     1404.66     46.44 o 
   3   8   2      121.25      113.23     36.75 o 
   4   8   2      235.90      223.69     42.49 o 
   5   8   2     1102.09     1190.86     42.26 o 
   6   8   2        1.51       84.59     63.30 o 
   7   8   2        0.72        0.00     55.16 o 
   8   8   2      622.20      648.85     71.40 o 
   9   8   2      291.68      292.42    110.97 o 
  10   8   2        1.83       59.27     78.57 o 
 -11   9   2      124.79      106.51     76.76 o 
 -10   9   2       23.89       60.19     79.21 o 
  -9   9   2      744.64      766.70     71.43 o 
  -8   9   2     1743.73     1654.40     83.63 o 
  -7   9   2      104.86      111.49     52.64 o 
  -6   9   2     2199.11     2029.35    149.78 o 
  -5   9   2      239.48      286.22     51.95 o 
  -4   9   2     5317.70     4944.86     80.60 o 
  -3   9   2      533.12      514.11     50.80 o 
  -2   9   2     4279.93     4243.44     77.11 o 
  -1   9   2     2796.85     2694.98     65.48 o 
   0   9   2     5418.84     5507.90    161.86 o 
   1   9   2     2383.93     2344.87     65.05 o 
   2   9   2       26.66       41.04     46.79 o 
   3   9   2     4348.06     4435.63    147.95 o 
   4   9   2      229.25      258.81     62.98 o 
   5   9   2     6102.61     6001.50    126.62 o 
   6   9   2      567.52      577.92     68.24 o 
   7   9   2     2301.90     2234.19     75.86 o 
   8   9   2     3116.17     3092.04    108.46 o 
   9   9   2     1211.33     1190.28     69.41 o 
 -10  10   2     2047.76     2071.00     89.27 o 
  -9  10   2     2256.22     2133.21    125.31 o 
  -8  10   2      825.64      731.89     72.41 o 
  -7  10   2      584.92      657.16     68.16 o 
  -6  10   2      260.59      339.00     65.06 o 
  -5  10   2     2721.59     2495.98     70.05 o 
  -4  10   2       15.97       94.60     51.44 o 
  -3  10   2     2523.58     2675.57    162.77 o 
  -2  10   2      342.61      341.82     51.87 o 
  -1  10   2      840.26      941.79     51.52 o 
   0  10   2     2224.38     2109.64     49.04 o 
   1  10   2      517.04      458.84     50.29 o 
   2  10   2     3394.02     3146.12     68.92 o 
   3  10   2        5.01        0.67     39.41 o 
   4  10   2     1794.85     1750.53     96.84 o 
   5  10   2      313.92      242.04     67.94 o 
   6  10   2      983.20      854.77     67.32 o 
   7  10   2      119.29      247.60    100.08 o 
   8  10   2       87.87      111.43     54.71 o 
  -9  11   2       94.29      149.99     76.17 o 
  -8  11   2      268.61      213.25     72.93 o 
  -7  11   2       94.35      185.39     70.12 o 
  -6  11   2     2636.30     2496.69     78.49 o 
  -5  11   2      175.10      128.99     53.19 o 
  -4  11   2     2879.54     2791.47    116.97 o 
  -3  11   2      242.36      288.40     53.73 o 
  -2  11   2       26.65        0.00     62.93 o 
  -1  11   2      164.09      237.84     70.67 o 
   0  11   2      651.66      677.69     78.20 o 
   1  11   2     1272.22     1221.04     55.96 o 
   2  11   2      151.99      252.66     53.01 o 
   3  11   2     2162.61     2260.56     76.13 o 
   4  11   2      153.86      220.83     48.36 o 
   5  11   2     1571.46     1555.17    151.31 o 
   6  11   2      248.66      176.14     75.81 o 
   7  11   2      466.21      453.82     98.04 o 
  -8  12   2      138.07      282.72     76.35 o 
  -7  12   2      426.12      526.92     74.96 o 
  -6  12   2       17.02        0.00     71.94 o 
  -5  12   2     3384.63     3367.72    114.35 o 
  -4  12   2      227.76      317.71     56.85 o 
  -3  12   2      349.50      346.21     74.49 o 
  -2  12   2     2589.29     2423.12     72.36 o 
  -1  12   2      835.76      894.25     69.21 o 
   0  12   2     1304.35     1275.56     58.70 o 
   1  12   2     1084.58     1157.26     59.09 o 
   2  12   2     1555.67     1536.36     51.87 o 
   3  12   2      393.13      488.83     44.64 o 
   4  12   2     2415.81     2340.85     80.83 o 
   5  12   2       18.70       41.58     63.94 o 
  -6  13   2       57.96      131.23     62.93 o 
  -5  13   2       35.04      239.73    242.58 o 
  -4  13   2        0.38        9.77     60.32 o 
  -3  13   2      640.30      653.15     74.24 o 
  -2  13   2       21.44      193.82    138.09 o 
  -1  13   2      211.25      190.60    106.27 o 
   0  13   2       52.27        0.00     59.41 o 
   1  13   2        7.83        0.19     84.54 o 
   2  13   2       11.06        0.00     46.60 o 
   3  13   2      366.88      387.85     78.95 o 
  -2  14   2      204.90      277.70     72.56 o 
  -3 -13   3      310.39      303.88     83.04 o 
  -2 -13   3      794.48      815.30     93.64 o 
  -1 -13   3     2730.58     2827.05     84.39 o 
   0 -13   3        8.36        0.00     73.25 o 
   1 -13   3     3622.23     3703.00    113.66 o 
   2 -13   3      754.80      907.11    105.87 o 
   3 -13   3     1898.41     2090.84    109.88 o 
   4 -13   3     1250.35     1200.69    106.16 o 
   5 -13   3      954.58     1120.89    114.39 o 
   6 -13   3      615.73      532.63    112.64 o 
  -5 -12   3      119.91      119.67     67.57 o 
  -4 -12   3      181.32      215.02     80.49 o 
  -3 -12   3       53.00      114.81     70.02 o 
  -2 -12   3      556.06      561.04     77.55 o 
  -1 -12   3      186.74      134.20     68.74 o 
   0 -12   3       35.91      141.26     96.62 o 
   1 -12   3      232.28      249.31     68.88 o 
   2 -12   3      828.29      863.79     70.63 o 
   3 -12   3        2.87       54.90    102.08 o 
   4 -12   3        2.06        0.00     97.72 o 
   5 -12   3        8.06      104.27     69.97 o 
   6 -12   3        0.59        0.00    103.83 o 
   7 -12   3        1.64       13.47    106.82 o 
   8 -12   3       18.35      102.89     80.53 o 
  -7 -11   3       35.71        0.00     73.25 o 
  -6 -11   3      432.92      314.04    102.16 o 
  -5 -11   3      322.76      179.83     85.23 o 
  -4 -11   3      850.47      731.85     77.76 o 
  -3 -11   3      727.27      667.11    124.87 o 
  -2 -11   3       89.31      109.20     66.37 o 
  -1 -11   3     3089.43     3264.88     75.58 o 
   0 -11   3      452.66      581.05     92.11 o 
   1 -11   3     4870.44     4440.45     83.30 o 
   2 -11   3      110.73      169.87     89.20 o 
   3 -11   3     2441.75     2515.92     78.06 o 
   4 -11   3      188.87      329.77     94.44 o 
   5 -11   3     1836.58     1805.19    101.36 o 
   6 -11   3       35.83       53.30     97.79 o 
   7 -11   3     1478.33     1464.42    107.11 o 
   8 -11   3     1142.69     1052.88    113.66 o 
   9 -11   3       11.00      119.05    108.20 o 
  -8 -10   3        8.97        0.00    105.51 o 
  -7 -10   3     2054.49     1996.33    106.45 o 
  -6 -10   3       24.56       14.13     97.35 o 
  -5 -10   3     3107.83     3248.33     67.70 o 
  -4 -10   3     1018.01      991.61     68.79 o 
  -3 -10   3     5035.69     4915.78     83.56 o 
  -2 -10   3     4551.34     4732.93     94.84 o 
  -1 -10   3      696.70      800.51     62.69 o 
   0 -10   3     3933.08     3903.02     97.86 o 
   1 -10   3       24.39        0.00     88.25 o 
   2 -10   3     5578.89     5530.54    106.16 o 
   3 -10   3       23.73        0.00     85.92 o 
   4 -10   3     2822.34     2784.75    102.89 o 
   5 -10   3     2099.44     2204.94    100.63 o 
   6 -10   3      898.54      952.25     95.90 o 
   7 -10   3     2339.71     2172.39    104.12 o 
   8 -10   3      134.99      171.55    101.28 o 
   9 -10   3      980.12     1029.14    111.91 o 
  10 -10   3      107.24       90.42     84.97 o 
  -9  -9   3       26.84        0.00     76.75 o 
  -8  -9   3        8.38      493.02    102.16 o 
  -7  -9   3      275.67      309.97     97.42 o 
  -6  -9   3      495.78      535.11     99.97 o 
  -5  -9   3      385.25      354.25     70.38 o 
  -4  -9   3     1650.47     1663.28     73.18 o 
  -3  -9   3      901.69      937.28     64.55 o 
  -2  -9   3      122.12      289.30     76.05 o 
  -1  -9   3      514.43      488.80     60.00 o 
   0  -9   3     1061.50     1070.14     85.26 o 
   1  -9   3     1539.34     1503.89     87.30 o 
   2  -9   3      724.32      684.08     65.17 o 
   3  -9   3     4389.56     4099.17     82.21 o 
   4  -9   3      184.70      222.44     61.89 o 
   5  -9   3      249.61      240.65     64.29 o 
   6  -9   3     1321.16     1264.19     98.44 o 
   7  -9   3      178.38      265.62     92.47 o 
   8  -9   3      992.60      926.33    103.83 o 
   9  -9   3      349.18      303.12    101.94 o 
  10  -9   3     2320.77     2275.75     88.57 o 
  11  -9   3      281.66      205.84     77.69 o 
 -10  -8   3      301.70      320.96     62.98 o 
  -9  -8   3     4895.98     4681.46     90.94 o 
  -8  -8   3        0.17      244.43     95.17 o 
  -7  -8   3     6772.82     6537.62     91.31 o 
  -6  -8   3     1223.72     1238.85     69.54 o 
  -5  -8   3     7366.00     7375.51     77.06 o 
  -4  -8   3     3723.10     3790.81     78.06 o 
  -3  -8   3     3931.20     3833.49     65.58 o 
  -2  -8   3     3924.89     3739.81     73.86 o 
  -1  -8   3     1377.33     1411.85     86.79 o 
   0  -8   3     9342.35     9761.36    115.99 o 
   1  -8   3       78.86       68.88     56.28 o 
   2  -8   3     4181.48     4407.32     98.66 o 
   3  -8   3      294.30      296.86     86.50 o 
   4  -8   3     3600.33     3336.67     78.78 o 
   5  -8   3     8609.82     8438.56    127.06 o 
   6  -8   3     4761.24     4481.66    110.75 o 
   7  -8   3      847.40      855.85     94.58 o 
   8  -8   3       85.89       92.25    113.44 o 
   9  -8   3      779.52      858.04     62.54 o 
  10  -8   3       78.25      163.41     76.26 o 
  11  -8   3      554.16      631.15     77.76 o 
 -11  -7   3       72.04      110.33    127.64 o 
 -10  -7   3      488.70      646.87     74.45 o 
  -9  -7   3       33.26      129.97     66.77 o 
  -8  -7   3      228.29      214.58     67.43 o 
  -7  -7   3     1473.26     1476.58     93.35 o 
  -6  -7   3      127.68      131.06     87.08 o 
  -5  -7   3      143.68      183.31     64.63 o 
  -4  -7   3      615.84      583.43     57.96 o 
  -3  -7   3       64.11       28.74     48.96 o 
  -2  -7   3      170.36      192.82     63.97 o 
  -1  -7   3       10.16        0.00     80.39 o 
   0  -7   3      184.15      214.58     57.09 o 
   1  -7   3       19.73       61.89     80.09 o 
   2  -7   3        0.46        0.00     78.71 o 
   3  -7   3      563.59      562.12     86.07 o 
   4  -7   3        5.97      126.99     84.32 o 
   5  -7   3       35.63      112.86     81.99 o 
   6  -7   3     2635.81     2694.53     98.73 o 
   7  -7   3      319.25      337.64     88.54 o 
   8  -7   3      381.89      372.88    110.17 o 
   9  -7   3       33.74       85.63     71.50 o 
  10  -7   3      718.29      720.63     67.06 o 
  11  -7   3      136.23      222.95     99.39 o 
  12  -7   3      303.57      202.71     75.29 o 
 -11  -6   3      439.08      560.30     53.23 o 
 -10  -6   3      830.27      783.21     58.80 o 
  -9  -6   3     6173.63     6050.49     85.56 o 
  -8  -6   3       99.43      112.06     89.12 o 
  -7  -6   3     1604.71     1701.50     90.29 o 
  -6  -6   3      687.79      721.44     87.08 o 
  -5  -6   3     4390.79     4580.25     78.49 o 
  -4  -6   3      105.31      205.42     62.37 o 
  -3  -6   3     3637.37     3698.12     77.03 o 
  -2  -6   3      570.78      664.45     66.65 o 
  -1  -6   3    20402.85    22049.50    151.09 o 
   0  -6   3    10126.56     9954.76    118.32 o 
   1  -6   3      101.27      210.07     57.16 o 
   2  -6   3    16617.56    16310.20    142.20 o 
   3  -6   3       81.00       26.29     81.62 o 
   4  -6   3    11632.15    11733.08    136.60 o 
   5  -6   3     1530.41     1660.58     93.13 o 
   6  -6   3     8997.16     8640.69    136.67 o 
   7  -6   3      637.79      671.78    112.57 o 
   8  -6   3     4441.65     4247.25     70.87 o 
   9  -6   3     7646.39     7783.46    112.35 o 
  10  -6   3        1.36       58.47     64.29 o 
  11  -6   3     1229.60     1296.66     98.37 o 
  12  -6   3        5.73       85.12    101.79 o 
 -12  -5   3      200.87      221.47     62.53 o 
 -11  -5   3     1497.79     1564.54     74.23 o 
 -10  -5   3     1283.55     1307.54     58.89 o 
  -9  -5   3      309.47      310.09     45.99 o 
  -8  -5   3     1039.64     1086.40     52.75 o 
  -7  -5   3      329.27      298.10     84.10 o 
  -6  -5   3     4004.27     4062.26    100.41 o 
  -5  -5   3     3869.90     3762.56     97.06 o 
  -4  -5   3     1034.99     1160.14     84.90 o 
  -3  -5   3     1856.10     1853.46     72.59 o 
  -2  -5   3     1067.42     1039.17     70.99 o 
  -1  -5   3     5714.45     5740.17    104.71 o 
   0  -5   3        1.77       72.81     55.85 o 
   1  -5   3    13301.92    14777.55    141.19 o 
   2  -5   3     1888.65     1993.70     88.61 o 
   3  -5   3    13720.45    14064.42    147.96 o 
   4  -5   3      535.08      554.77     85.70 o 
   5  -5   3        6.78       65.82     82.35 o 
   6  -5   3      735.31      812.89    108.78 o 
   7  -5   3      857.79      872.04     56.90 o 
   8  -5   3      119.32      222.08     82.42 o 
   9  -5   3        3.98       85.05     62.18 o 
  10  -5   3       92.55      185.75     63.57 o 
  11  -5   3      240.82      373.61     94.80 o 
  12  -5   3       16.43       51.99     96.91 o 
  13  -5   3      225.46      377.68     78.93 o 
 -12  -4   3      691.08      608.84     62.14 o 
 -11  -4   3      773.23      804.80     58.87 o 
 -10  -4   3      873.32      854.29     56.34 o 
  -9  -4   3     3339.07     3264.78     92.65 o 
  -8  -4   3      981.78     1120.08     51.80 o 
  -7  -4   3     2918.31     2916.38     55.13 o 
  -6  -4   3     3360.17     3375.41     96.33 o 
  -5  -4   3     9373.04     9601.25    117.74 o 
  -4  -4   3      835.46      897.68     59.06 o 
  -2  -4   3     5006.12     5421.98    220.41 o 
  -1  -4   3    22625.09    24357.97    171.99 o 
   0  -4   3    26493.42    26927.56    174.53 o 
   1  -4   3      202.31      186.98     58.69 o 
   2  -4   3    22968.77    22371.26    185.16 o 
   3  -4   3      201.34      207.81     83.95 o 
   4  -4   3     7714.64     7558.10    151.09 o 
   5  -4   3     2037.99     2160.16    117.38 o 
   6  -4   3     4071.03     3860.88    108.29 o 
   7  -4   3     4613.47     4799.35     97.42 o 
   8  -4   3     2161.75     2195.32     91.02 o 
   9  -4   3     7678.78     8050.47    108.86 o 
  10  -4   3      600.82      669.88     67.28 o 
  11  -4   3     2837.92     2878.46     74.42 o 
  12  -4   3       45.52       47.04     68.66 o 
  13  -4   3     1763.33     1836.65    114.75 o 
 -13  -3   3     1558.31     1607.38     81.55 o 
 -12  -3   3      128.70      162.72     61.44 o 
 -11  -3   3     2113.88     2179.25     92.52 o 
 -10  -3   3     6220.58     5945.86     62.05 o 
  -9  -3   3       20.52       39.57     49.67 o 
  -8  -3   3     4079.28     4184.77     59.94 o 
  -7  -3   3        0.10        0.00     40.76 o 
  -6  -3   3     6854.00     7006.59     81.19 o 
  -3  -3   3    10020.11     9542.20    196.45 o 
   0  -3   3     1780.44     2019.19    131.50 o 
   1  -3   3     1760.02     1776.65    101.28 o 
   2  -3   3     5876.29     6108.42     87.95 o 
   3  -3   3     4093.21     4246.01     79.00 o 
   4  -3   3     1018.30     1108.28     56.09 o 
   5  -3   3     1009.88      835.70     59.73 o 
   6  -3   3      804.27      950.51     81.41 o 
   7  -3   3      210.51      163.76     59.63 o 
   8  -3   3      481.92      380.09     60.58 o 
   9  -3   3      205.45      249.46     59.05 o 
  10  -3   3     1085.91     1176.81     65.31 o 
  11  -3   3      341.47      366.69     67.43 o 
  12  -3   3      571.52      781.94     71.79 o 
  13  -3   3       75.87        0.00     76.38 o 
 -13  -2   3      422.82      458.15     62.75 o 
 -12  -2   3      190.21      181.19     70.73 o 
 -11  -2   3      355.07      248.56    131.43 o 
 -10  -2   3      163.97      194.14     45.97 o 
  -9  -2   3      275.51      309.57     44.28 o 
  -8  -2   3      109.21      116.44     57.82 o 
  -7  -2   3        1.95       28.12     57.20 o 
  -6  -2   3     1558.27     1617.92     63.35 o 
  -5  -2   3      440.24      384.49     47.21 o 
  -4  -2   3     7613.77     8174.10    121.23 o 
  -3  -2   3       84.37       69.10     59.34 o 
  -2  -2   3     5291.22     5811.82    126.19 o 
   0  -2   3      251.06      255.48     77.85 o 
   1  -2   3     1124.10     1074.39     74.47 o 
   2  -2   3     2648.10     2661.13     79.19 o 
   3  -2   3      141.99      179.38     58.85 o 
   4  -2   3     8606.10     8402.60    106.08 o 
   5  -2   3     2351.48     2293.19     93.35 o 
   6  -2   3      119.65      267.88     80.02 o 
   7  -2   3      262.12      196.09     78.20 o 
   8  -2   3      254.36      229.43     59.20 o 
   9  -2   3     5588.50     5788.74    101.43 o 
  10  -2   3     1196.48     1237.03     90.80 o 
  11  -2   3     4515.32     4592.49     83.08 o 
  12  -2   3        0.06        4.66     68.74 o 
  13  -2   3      676.23      565.40     80.60 o 
 -13  -1   3     1180.30     1115.27     67.26 o 
 -12  -1   3      507.96      465.14     53.36 o 
 -11  -1   3     4753.97     4424.76     80.98 o 
 -10  -1   3     1463.58     1422.31     67.75 o 
  -9  -1   3     1718.86     1758.16     56.42 o 
  -8  -1   3     8002.50     7720.34     76.63 o 
  -7  -1   3     1067.82     1163.25     59.42 o 
  -6  -1   3    16985.90    17225.03    157.20 o 
  -5  -1   3      108.07       95.90     79.44 o 
  -4  -1   3    36689.30    36297.19    223.46 o 
  -3  -1   3     1933.41     1874.07    103.83 o 
  -2  -1   3    22960.46    23902.88    146.81 o 
  -1  -1   3     4995.09     4729.61     90.94 o 
   0  -1   3    11335.02    12339.36    228.87 o 
   1  -1   3     1456.06     1511.19     57.99 o 
   2  -1   3     6385.20     6803.66    176.73 o 
   3  -1   3     8981.63     8904.19    140.59 o 
   4  -1   3     1197.54     1451.34     61.75 o 
   5  -1   3    17478.63    17575.92    144.32 o 
   6  -1   3     4451.08     4355.84     79.66 o 
   7  -1   3     1542.42     1359.57     85.99 o 
   8  -1   3     5032.50     4910.17     98.52 o 
   9  -1   3     1594.84     1854.92     88.61 o 
  10  -1   3     7473.55     7713.71     89.56 o 
  11  -1   3     1725.24     1871.23    100.70 o 
  12  -1   3     4584.50     4707.09    112.57 o 
  13  -1   3       30.17        0.00     76.09 o 
 -13   0   3      449.87      474.21     65.33 o 
 -12   0   3      852.59      857.65     58.20 o 
 -11   0   3      166.20      235.37     55.41 o 
 -10   0   3        9.26       19.45     61.16 o 
  -9   0   3     3318.14     3261.44    274.80 o 
  -8   0   3     1988.84     2090.91     94.51 o 
  -7   0   3     3756.78     3350.44    102.74 o 
  -6   0   3     1884.11     1777.67     89.49 o 
  -5   0   3      413.62      383.12     61.47 o 
  -4   0   3     1679.40     1725.92     57.87 o 
  -3   0   3      626.41      546.44     56.40 o 
  -2   0   3      203.01      234.10     61.68 o 
  -1   0   3     1006.47      985.41     77.67 o 
   0   0   3      124.94      212.66     60.11 o 
   1   0   3      427.18      467.30     53.69 o 
   2   0   3       10.19       33.35     54.67 o 
   3   0   3     2014.52     2028.93     53.15 o 
   4   0   3        1.37       18.11     39.37 o 
   5   0   3        8.18       63.83     46.00 o 
   6   0   3     6410.06     6594.56    218.26 o 
   7   0   3      253.01      250.45     51.13 o 
   8   0   3      220.38      142.71     83.23 o 
   9   0   3      929.29      930.41     85.56 o 
  10   0   3      197.80      141.77     86.50 o 
  11   0   3     1720.63     1709.44     95.90 o 
  12   0   3       40.94       90.29     71.58 o 
  13   0   3      428.12      501.39    109.22 o 
 -13   1   3     1296.37     1205.31     60.48 o 
 -12   1   3      569.28      534.35     51.27 o 
 -11   1   3     3990.17     3797.38    238.50 o 
 -10   1   3      173.02      204.62     68.19 o 
  -9   1   3     4682.30     4609.01    113.01 o 
  -8   1   3    23569.45    21995.98    186.77 o 
  -7   1   3      709.87      557.58     58.38 o 
  -6   1   3    16525.76    16939.73    579.96 o 
  -5   1   3      640.44      693.85     62.63 o 
  -4   1   3    17884.79    17159.66    216.36 o 
  -3   1   3      749.04      859.88     74.52 o 
  -2   1   3    22318.60    21222.20    673.52 o 
  -1   1   3    12288.71    11573.68    115.88 o 
   0   1   3    16452.29    16227.73    533.54 o 
   1   1   3    60373.26    57580.43    526.51 o 
   2   1   3     9919.70     9911.08    108.43 o 
   3   1   3     9089.41     9683.28    145.29 o 
   4   1   3     3753.04     3797.21     59.94 o 
   5   1   3    16247.25    16490.12    280.09 o 
   6   1   3     3756.81     3838.26     66.36 o 
   7   1   3     8400.48     8462.93    361.41 o 
   8   1   3     6599.61     6812.39    330.43 o 
   9   1   3     3517.71     3635.79    140.44 o 
  10   1   3     6215.48     6166.46    184.92 o 
  11   1   3       59.45      110.53     95.46 o 
  12   1   3     1471.89     1488.89     78.06 o 
  13   1   3        5.69      183.71    109.51 o 
 -13   2   3      772.90      828.70     75.30 o 
 -12   2   3     1018.88     1147.12     99.35 o 
 -11   2   3     1502.08     1579.44    132.92 o 
 -10   2   3     3305.54     2988.41    126.11 o 
  -9   2   3     1757.65     1742.21     96.99 o 
  -8   2   3      837.75      787.48     62.86 o 
  -7   2   3     2827.90     2910.22     79.73 o 
  -6   2   3     1859.14     1985.68     66.75 o 
  -5   2   3     7065.43     6913.64    237.34 o 
  -4   2   3      991.32     1120.40     63.89 o 
  -3   2   3     1754.01     1848.26     71.71 o 
  -2   2   3     5404.75     5480.60    115.96 o 
  -1   2   3      457.71      364.49     59.71 o 
   0   2   3    58913.85    57156.60    340.18 o 
   1   2   3    54162.66    53644.47    467.90 o 
   2   2   3      229.03      389.07     46.03 o 
   3   2   3      647.72      805.82     39.33 o 
   4   2   3      145.42      137.90     36.26 o 
   5   2   3     1208.52     1149.81     46.29 o 
   6   2   3       43.09       63.21     41.50 o 
   7   2   3     2981.19     3126.56     81.77 o 
   8   2   3     2082.37     2152.70    107.04 o 
   9   2   3      260.32      321.98     68.56 o 
  10   2   3       54.38       14.95     60.43 o 
  11   2   3      245.20      158.42     78.75 o 
  12   2   3        0.93       43.91     71.07 o 
 -13   3   3      809.80      724.17     77.86 o 
 -12   3   3     1276.21     1336.47     64.34 o 
 -11   3   3      152.46      148.90    112.35 o 
 -10   3   3     1863.88     1740.25     77.94 o 
  -9   3   3     1471.86     1432.42     72.64 o 
  -8   3   3     2871.04     2891.61    137.98 o 
  -7   3   3       92.12       50.75     57.51 o 
  -6   3   3      319.98      382.13     59.28 o 
  -5   3   3     2285.72     2212.62     59.88 o 
  -4   3   3     6006.06     5758.67    179.05 o 
  -3   3   3      352.60      409.82     43.61 o 
  -2   3   3      312.14      306.00     52.44 o 
  -1   3   3     2173.74     1832.70     55.61 o 
   0   3   3      495.60      728.67     56.06 o 
   1   3   3    34982.30    35469.34    245.42 o 
   2   3   3      168.58      224.70     48.34 o 
   3   3   3     2731.34     2621.82     71.42 o 
   4   3   3       38.32       37.59     34.92 o 
   5   3   3    16147.67    16311.60    236.21 o 
   6   3   3      861.50      890.40     38.77 o 
   7   3   3     6356.96     6275.04     63.58 o 
   8   3   3      940.53      841.46     45.38 o 
   9   3   3     4724.26     4894.88    104.12 o 
  10   3   3     1496.18     1486.87     76.05 o 
  11   3   3       71.37      117.63     54.44 o 
  12   3   3      503.33      533.78     69.68 o 
 -13   4   3       52.93       92.23     86.73 o 
 -12   4   3     4438.39     4348.78    151.67 o 
 -11   4   3      366.04      529.50    117.08 o 
 -10   4   3     5400.87     5303.27    228.82 o 
  -9   4   3     6069.51     5786.37     85.85 o 
  -8   4   3     1273.79     1227.87     68.62 o 
  -7   4   3      689.84      683.09     58.97 o 
  -6   4   3     5837.61     5798.97     79.46 o 
  -5   4   3     7251.74     6907.80     81.55 o 
  -4   4   3       12.23       28.27     54.42 o 
  -3   4   3    18321.35    17260.94    103.84 o 
  -2   4   3     2626.64     2867.53     61.16 o 
  -1   4   3    11009.20    11242.55    175.15 o 
   0   4   3    13934.38    13216.56     90.00 o 
   1   4   3      260.42      286.92     47.71 o 
   2   4   3     1587.15     1393.07     45.75 o 
   3   4   3     4617.66     4666.60     56.03 o 
   4   4   3    13628.88    13961.93    277.66 o 
   5   4   3     1102.44     1106.98     49.09 o 
   6   4   3     4853.54     4855.04     99.65 o 
   7   4   3     1285.18     1295.32     46.29 o 
   8   4   3     1821.94     1736.09     48.33 o 
   9   4   3     3103.68     2981.50    118.98 o 
  10   4   3        1.38       95.68     95.53 o 
  11   4   3     1359.62     1368.96     63.09 o 
  12   4   3       96.48      178.99     67.75 o 
 -13   5   3      112.95      115.05    174.90 o 
 -12   5   3      206.00      219.90    124.73 o 
 -11   5   3      319.27      343.57     83.86 o 
 -10   5   3      577.57      639.57     73.84 o 
  -9   5   3      312.91      391.99     63.97 o 
  -8   5   3      751.02      721.90     63.11 o 
  -7   5   3      877.04      869.55     61.81 o 
  -6   5   3      196.36      285.63     56.24 o 
  -5   5   3     2385.05     2473.98    114.97 o 
  -4   5   3        2.95       32.45     54.29 o 
  -3   5   3     7014.39     7294.12     79.01 o 
  -2   5   3      358.42      332.86     48.30 o 
  -1   5   3      514.02      463.77     58.44 o 
   0   5   3    10404.24    10308.39     80.78 o 
   1   5   3     8748.67     8535.74     82.87 o 
   2   5   3     1687.39     1531.94     64.51 o 
   3   5   3    11353.28    10795.27    172.71 o 
   4   5   3      244.88      204.22     41.58 o 
   5   5   3     6106.21     6062.72     91.86 o 
   6   5   3        0.60       54.54     48.23 o 
   7   5   3     1441.99     1315.51     65.67 o 
   8   5   3       30.68      124.92     50.08 o 
   9   5   3     2008.20     2046.82     70.41 o 
  10   5   3     1021.16     1125.45     60.50 o 
  11   5   3      132.66      155.82     72.01 o 
 -13   6   3        2.69        0.00    133.47 o 
 -12   6   3     2437.10     2261.41    101.09 o 
 -11   6   3       22.16       38.86     77.06 o 
 -10   6   3     2659.49     2687.86     76.41 o 
  -9   6   3     1329.42     1372.59     68.94 o 
  -8   6   3      132.32      157.75     60.33 o 
  -7   6   3     5574.84     5543.92    130.70 o 
  -6   6   3      632.08      571.07     49.51 o 
  -5   6   3    13084.66    12553.75    186.62 o 
  -4   6   3     1476.24     1645.15     71.47 o 
  -3   6   3     9695.15     9595.16    135.91 o 
  -2   6   3     5357.32     5176.47    310.55 o 
  -1   6   3     5202.77     4871.11    123.64 o 
   0   6   3     4508.56     4476.94     62.60 o 
   1   6   3     3207.49     3253.83    103.76 o 
   2   6   3     9698.62     9963.44    222.37 o 
   3   6   3      660.33      714.02     42.38 o 
   4   6   3    15295.84    14935.21    158.12 o 
   5   6   3      936.50     1006.64     44.55 o 
   6   6   3     4336.94     4281.61     51.41 o 
   7   6   3      938.01      946.24    132.45 o 
   8   6   3      934.06     1035.99     55.89 o 
   9   6   3      796.79      846.31     56.85 o 
  10   6   3      927.74      995.50    108.13 o 
  11   6   3     1407.26     1417.31    114.90 o 
 -12   7   3       49.26       83.62     82.12 o 
 -11   7   3        5.14       58.05     87.24 o 
 -10   7   3      169.78      148.87     68.61 o 
  -9   7   3      486.89      517.86     66.88 o 
  -8   7   3      112.22      117.95     63.24 o 
  -7   7   3      525.40      515.44     80.93 o 
  -6   7   3     1181.75     1220.35     62.68 o 
  -5   7   3        6.29        0.00     48.74 o 
  -4   7   3        1.46        4.13     47.72 o 
  -3   7   3     1021.14      979.13     60.03 o 
  -2   7   3     1802.38     1656.89     62.72 o 
  -1   7   3     1935.15     2001.52    171.37 o 
   0   7   3        4.00        0.00     58.21 o 
   1   7   3        0.08       88.14     56.12 o 
   2   7   3        7.67       40.47     51.77 o 
   3   7   3      144.38      243.89     46.98 o 
   4   7   3      101.51       79.20     41.28 o 
   5   7   3      166.44      173.29     38.95 o 
   6   7   3      281.25      278.25     50.52 o 
   7   7   3      152.66      201.00     64.92 o 
   8   7   3      153.47      117.36     67.26 o 
   9   7   3       37.54       63.05     72.02 o 
  10   7   3      251.41      211.79     74.63 o 
 -12   8   3      108.84      147.66     87.65 o 
 -11   8   3       37.76       65.33     73.23 o 
 -10   8   3     1282.95     1303.30     73.99 o 
  -9   8   3     1855.29     1776.17     73.12 o 
  -8   8   3     1103.21      978.83     67.74 o 
  -7   8   3     5059.80     4785.75     67.90 o 
  -6   8   3      315.61      208.90     60.28 o 
  -5   8   3     3449.79     3314.04     54.70 o 
  -4   8   3      160.50      108.81     49.68 o 
  -3   8   3     6057.43     6178.56     69.39 o 
  -2   8   3        1.33        0.00     56.93 o 
  -1   8   3     9874.59     9888.66     81.60 o 
   0   8   3     2532.74     2443.99     56.24 o 
   1   8   3     3422.10     3327.97     57.14 o 
   2   8   3     2571.05     2498.94     72.01 o 
   3   8   3        7.71        0.00     37.22 o 
   4   8   3     2128.52     2151.77     60.63 o 
   5   8   3      275.33      396.21     51.10 o 
   6   8   3     6417.49     6386.31     78.17 o 
   7   8   3       27.74       73.19     55.51 o 
   8   8   3     1925.68     1811.61     63.78 o 
   9   8   3     1338.80     1474.60     70.41 o 
 -11   9   3      830.83      872.15     79.00 o 
 -10   9   3      164.92      135.93     79.92 o 
  -9   9   3     4156.10     3996.07    141.29 o 
  -8   9   3      878.30      834.98     69.37 o 
  -7   9   3      890.77      919.92    150.61 o 
  -6   9   3     2774.94     2743.83    153.20 o 
  -5   9   3      120.59      164.34     60.55 o 
  -4   9   3     1499.03     1434.80     48.73 o 
  -3   9   3        6.68       74.47     49.78 o 
  -2   9   3     1406.43     1373.63     79.66 o 
  -1   9   3      316.57      360.06     59.58 o 
   0   9   3     1437.66     1382.53     61.76 o 
   1   9   3     5724.40     5435.98    160.74 o 
   2   9   3        0.19       46.05     99.65 o 
   3   9   3     1856.50     1735.12     43.96 o 
   4   9   3      317.97      409.64     67.41 o 
   5   9   3      610.91      596.09     79.23 o 
   6   9   3       20.09       43.10     50.61 o 
   7   9   3      415.23      505.65     58.49 o 
   8   9   3      289.25      313.05     60.42 o 
   9   9   3       86.43      168.27     78.21 o 
 -10  10   3      230.72      375.23     76.08 o 
  -9  10   3      127.23      149.74     59.09 o 
  -8  10   3     1037.45     1022.64     72.08 o 
  -7  10   3     1285.01     1309.28     83.12 o 
  -6  10   3      574.50      548.40     66.18 o 
  -5  10   3     1093.29     1075.53     79.29 o 
  -4  10   3      172.72      188.89     54.79 o 
  -3  10   3     3575.66     3365.28    191.21 o 
  -2  10   3      212.40      182.43     50.71 o 
  -1  10   3     2499.06     2407.08    127.06 o 
   0  10   3      402.04      477.55     53.63 o 
   1  10   3     1673.78     1744.44    106.53 o 
   2  10   3     1713.10     1739.06     83.08 o 
   3  10   3      298.97      362.07     40.57 o 
   4  10   3     2990.11     3052.25     60.74 o 
   5  10   3      268.56      267.35     48.77 o 
   6  10   3     4155.19     4025.57     70.80 o 
   7  10   3      680.30      635.25    121.63 o 
   8  10   3     1474.95     1457.36    126.11 o 
  -9  11   3      609.90      508.67     77.46 o 
  -8  11   3      855.07     1011.89     74.81 o 
  -7  11   3      147.36      250.35     88.40 o 
  -6  11   3      411.58      427.95     65.42 o 
  -5  11   3      293.04      304.98     48.28 o 
  -4  11   3     3648.11     3770.91    327.51 o 
  -3  11   3      624.45      587.01     66.58 o 
  -2  11   3      594.43      589.16     53.56 o 
  -1  11   3     1986.69     2091.08     68.71 o 
   0  11   3     1202.53     1120.74     55.27 o 
   1  11   3     1334.24     1337.80     67.56 o 
   2  11   3      287.94      444.09     65.39 o 
   3  11   3      796.54      734.08     44.53 o 
   4  11   3      969.92     1065.38     74.63 o 
   5  11   3      965.15      939.83     54.24 o 
   6  11   3       10.57       50.57     75.63 o 
  -8  12   3      209.20      240.57     75.68 o 
  -7  12   3      344.59      305.26    159.50 o 
  -6  12   3       20.80       83.24     71.79 o 
  -5  12   3      208.39      202.37     57.46 o 
  -4  12   3       24.50       87.98     67.72 o 
  -3  12   3        6.94       17.07     78.27 o 
  -2  12   3      624.00      522.40     69.99 o 
  -1  12   3      293.28      321.38     66.70 o 
   0  12   3        6.41        0.00     46.90 o 
   1  12   3      506.75      530.94     64.19 o 
   2  12   3      897.62      874.31     45.85 o 
   3  12   3        7.75       97.64     58.58 o 
   4  12   3      474.97      527.36     54.45 o 
   5  12   3        2.99      115.94     81.84 o 
  -6  13   3      958.06     1031.23    127.06 o 
  -5  13   3      394.80      484.26     99.32 o 
  -4  13   3     2543.98     2458.58    124.55 o 
  -3  13   3        8.09       29.52     82.42 o 
  -2  13   3     1283.92     1324.22     75.69 o 
  -1  13   3      538.43      552.54     72.62 o 
   0  13   3     4292.91     4180.22     82.32 o 
   1  13   3      445.42      580.46    158.48 o 
   2  13   3     1937.45     1928.58     73.55 o 
   3  13   3      780.16      678.77     57.04 o 
  -3 -13   4      653.42      559.65     74.03 o 
  -2 -13   4       36.73      165.49     82.26 o 
  -1 -13   4        7.83        6.89     65.52 o 
   0 -13   4       56.26      251.86    103.03 o 
   1 -13   4       27.44       95.09    105.51 o 
   2 -13   4       47.82       78.20    104.56 o 
   3 -13   4       84.50      141.04     76.75 o 
   4 -13   4        7.89       57.89    107.91 o 
   5 -13   4      194.36      194.63     78.71 o 
  -5 -12   4      315.72      329.70     77.62 o 
  -4 -12   4     1547.95     1603.35     95.60 o 
  -3 -12   4      422.15      546.93     65.60 o 
  -2 -12   4     1948.90     1824.75     82.82 o 
  -1 -12   4     1397.93     1330.96     77.18 o 
   0 -12   4     3038.93     3302.16    106.45 o 
   1 -12   4        3.81       43.18     69.25 o 
   2 -12   4     3143.46     3272.31     81.11 o 
   3 -12   4      132.01       83.23     98.81 o 
   4 -12   4     1588.78     1674.64    105.80 o 
   5 -12   4      133.87      138.49     73.40 o 
   6 -12   4      797.39      718.38    108.13 o 
   7 -12   4      127.98       98.88    109.37 o 
  -7 -11   4        2.62        0.00    107.33 o 
  -6 -11   4     2707.09     2529.25    112.21 o 
  -5 -11   4      246.84      334.21     71.36 o 
  -4 -11   4      408.33      412.27     80.93 o 
  -3 -11   4      453.55      457.33     76.64 o 
  -2 -11   4      896.07      832.55     57.91 o 
  -1 -11   4      424.95      342.08     65.31 o 
   0 -11   4      423.60      460.18     66.84 o 
   1 -11   4      704.00      703.52     67.72 o 
   2 -11   4      484.77      465.06     66.11 o 
   3 -11   4     1568.29     1531.34     98.66 o 
   4 -11   4      613.65      708.47     68.88 o 
   5 -11   4      183.13      289.80     98.66 o 
   6 -11   4       64.56      136.23     98.52 o 
   7 -11   4      670.49      656.34    105.07 o 
   8 -11   4      156.73      214.36    106.16 o 
   9 -11   4      409.99      518.90     69.18 o 
  -8 -10   4       86.45        8.01    106.89 o 
  -7 -10   4      123.19      222.23     73.61 o 
  -6 -10   4      193.76      188.15     71.94 o 
  -5 -10   4     3181.59     3248.72    100.85 o 
  -4 -10   4      105.39      180.99     75.29 o 
  -3 -10   4      493.19      446.35     75.04 o 
  -2 -10   4       33.99       35.95     53.29 o 
  -1 -10   4     1637.19     1694.37     93.27 o 
   0 -10   4     2463.82     2474.34     74.63 o 
   1 -10   4     3416.68     3321.67     95.39 o 
   2 -10   4      889.76     1084.05     66.84 o 
   3 -10   4     1611.61     1469.96     68.59 o 
   4 -10   4     1930.96     1828.42     99.75 o 
   5 -10   4      371.82      431.86     93.49 o 
   6 -10   4      955.63      875.80     71.65 o 
   7 -10   4      559.60      624.59    101.50 o 
   8 -10   4     1199.43     1140.33    106.38 o 
   9 -10   4     2035.91     2074.88    136.49 o 
  10 -10   4       42.48        3.14     61.34 o 
  -9  -9   4      236.24      219.46    107.91 o 
  -8  -9   4     2550.90     2619.24     82.21 o 
  -7  -9   4       22.69      177.08     99.17 o 
  -6  -9   4     8190.10     8539.34    117.81 o 
  -5  -9   4       27.79       58.11     60.58 o 
  -4  -9   4     3235.11     3341.59    100.77 o 
  -3  -9   4     1774.76     1922.98     77.33 o 
  -2  -9   4     7130.33     6891.82     87.70 o 
  -1  -9   4     8255.30     8073.69     91.45 o 
   0  -9   4       46.68      269.92     82.86 o 
   1  -9   4     5574.66     5473.38    101.43 o 
   2  -9   4     2717.11     2771.93     97.06 o 
   3  -9   4     3071.50     3042.29     74.71 o 
   4  -9   4      326.83      380.89     90.87 o 
   5  -9   4     4054.29     4073.40    107.18 o 
   6  -9   4     1764.89     1650.53    100.05 o 
   7  -9   4     2030.02     1815.82    103.47 o 
   8  -9   4     1405.93     1424.95     73.36 o 
   9  -9   4       89.59      113.82     78.04 o 
  10  -9   4      326.09      316.59     61.00 o 
 -10  -8   4        0.13        9.55     76.12 o 
  -9  -8   4       23.16      143.86     98.23 o 
  -8  -8   4       44.64      157.35     94.58 o 
  -7  -8   4      266.12      281.86     96.48 o 
  -6  -8   4      492.05      488.80     65.17 o 
  -5  -8   4     2062.82     2350.42     94.44 o 
  -4  -8   4        6.74       94.53     53.36 o 
  -3  -8   4      274.05      380.90     56.31 o 
  -2  -8   4       14.99       18.92     50.62 o 
  -1  -8   4     1329.01     1187.00     64.44 o 
   0  -8   4        0.38       44.12     79.44 o 
   1  -8   4     1360.97     1236.37     88.91 o 
   2  -8   4      173.39      221.86     85.41 o 
   3  -8   4      689.51      725.66     86.50 o 
   4  -8   4     5081.67     5040.29     87.30 o 
   5  -8   4     3322.89     3362.16    103.32 o 
   6  -8   4      523.90      560.59     92.04 o 
   7  -8   4     1904.11     1761.06    102.01 o 
   8  -8   4      225.67      253.76     66.83 o 
   9  -8   4     2080.72     2166.81    118.58 o 
  10  -8   4      203.59      277.49     71.07 o 
  11  -8   4     1593.93     1631.09    113.88 o 
 -11  -7   4      507.77      633.89     87.08 o 
 -10  -7   4     4137.89     4283.68    225.07 o 
  -9  -7   4     1363.98     1232.72     52.36 o 
  -8  -7   4     4412.63     4542.46     84.39 o 
  -7  -7   4      883.04      931.94     90.94 o 
  -6  -7   4     6909.29     6819.85     89.49 o 
  -5  -7   4      177.38      160.70     82.42 o 
  -4  -7   4     8045.16     7931.49    108.42 o 
  -3  -7   4     1348.35     1296.84     74.79 o 
  -2  -7   4     4617.92     4863.03     77.73 o 
  -1  -7   4     5944.28     6013.22    100.92 o 
   0  -7   4      451.93      512.97     57.38 o 
   1  -7   4     6876.68     6933.87    107.11 o 
   2  -7   4      512.97      463.68     61.02 o 
   3  -7   4    10629.96    10339.72    111.11 o 
   4  -7   4       19.65       32.77     58.32 o 
   5  -7   4     2309.15     2409.90     98.59 o 
   6  -7   4     3722.26     3569.90    105.22 o 
   7  -7   4     4716.49     4716.13    143.33 o 
   8  -7   4      944.72      897.98     52.07 o 
   9  -7   4      284.04      378.67     72.23 o 
  10  -7   4      651.27      587.09     99.90 o 
  11  -7   4      179.58      154.80    103.76 o 
  12  -7   4     2498.81     2487.89     86.14 o 
 -11  -6   4      399.43      387.00     53.78 o 
 -10  -6   4      156.77      277.50    130.26 o 
  -9  -6   4       89.76      181.67     65.47 o 
  -8  -6   4     1802.25     1963.30     64.11 o 
  -7  -6   4      210.62      199.14     87.30 o 
  -6  -6   4      257.13      231.62     84.90 o 
  -5  -6   4     2038.15     1974.92     89.34 o 
  -4  -6   4     1926.23     1934.29     65.02 o 
  -3  -6   4     2601.24     2581.38     90.22 o 
  -2  -6   4      914.96     1024.23     74.18 o 
  -1  -6   4     1633.61     1335.25     87.30 o 
   0  -6   4      199.98      128.88     58.40 o 
   1  -6   4     4382.93     4334.51     96.55 o 
   2  -6   4     1936.76     2061.64     89.49 o 
   3  -6   4     1839.54     1944.99     90.94 o 
   4  -6   4      975.36     1032.20     84.90 o 
   5  -6   4      329.51      251.50     81.84 o 
   6  -6   4        2.27       57.51     48.86 o 
   7  -6   4      330.37      399.64     53.44 o 
   8  -6   4       87.35      109.45     50.42 o 
   9  -6   4       71.40      168.27     89.92 o 
  10  -6   4      228.22      414.89     92.62 o 
  11  -6   4       43.43      250.26     99.24 o 
  12  -6   4        4.64      294.97    105.29 o 
 -12  -5   4      180.94      201.75     62.69 o 
 -11  -5   4     1331.95     1423.34     75.03 o 
 -10  -5   4      193.83      169.04     55.69 o 
  -9  -5   4     3024.96     3044.89    102.88 o 
  -8  -5   4     1695.45     1701.62    125.82 o 
  -7  -5   4      376.46      345.26     50.58 o 
  -6  -5   4     9566.12     9447.62     81.30 o 
  -5  -5   4       16.57      106.38     78.42 o 
  -4  -5   4     4236.25     4678.84     96.99 o 
  -3  -5   4      162.25      108.93     81.48 o 
  -2  -5   4     6445.72     6422.65    107.55 o 
  -1  -5   4    10395.98    11463.16    123.56 o 
   0  -5   4    16647.38    18385.75    152.03 o 
   1  -5   4    16696.37    16300.30    132.45 o 
   2  -5   4     1365.01     1477.53     84.90 o 
   3  -5   4     8878.30     8838.31    125.31 o 
   4  -5   4       68.80      111.99     56.22 o 
   5  -5   4    11123.75    10885.36     89.34 o 
   6  -5   4       40.35       24.22     43.72 o 
   7  -5   4     6876.12     6579.40    105.48 o 
   8  -5   4     2545.66     2484.17     94.66 o 
   9  -5   4     1024.23      999.95     90.65 o 
  10  -5   4     5811.55     6168.17    111.33 o 
  11  -5   4        1.81       90.22     96.84 o 
  12  -5   4     2163.59     2116.03     79.22 o 
 -12  -4   4     1807.32     1755.71     84.93 o 
 -11  -4   4      460.17      485.54     57.75 o 
 -10  -4   4     1947.59     2021.28     60.61 o 
  -9  -4   4     3321.14     3329.46     49.85 o 
  -8  -4   4     1318.21     1294.46     47.14 o 
  -7  -4   4     6355.88     6599.85    140.35 o 
  -6  -4   4      663.27      595.69     59.42 o 
  -5  -4   4    19202.95    19886.87    212.98 o 
  -4  -4   4     5425.54     5872.55    166.60 o 
   0  -4   4     1664.67     1582.24    115.99 o 
   1  -4   4     3229.72     2952.44    107.04 o 
   2  -4   4    12826.25    13496.02    106.73 o 
   3  -4   4     1638.69     1927.54     56.13 o 
   4  -4   4     1132.30     1152.21     51.24 o 
   5  -4   4     2736.54     2767.37     55.47 o 
   6  -4   4      472.23      468.59     55.70 o 
   7  -4   4      183.85      186.18     56.21 o 
   8  -4   4      739.61      846.46     85.12 o 
   9  -4   4     1132.25     1005.92     88.32 o 
  10  -4   4        0.60        0.00     89.63 o 
  11  -4   4      379.25      587.02     95.24 o 
  12  -4   4        6.46        0.00     71.43 o 
  13  -4   4       95.86      184.65     78.71 o 
 -13  -3   4      894.11      695.30    222.51 o 
 -12  -3   4      197.58      187.21     60.28 o 
 -11  -3   4      538.75      519.42     56.60 o 
 -10  -3   4       15.79       70.96     57.16 o 
  -9  -3   4     1656.70     1659.08     48.92 o 
  -8  -3   4      254.19      253.20     50.94 o 
  -7  -3   4      364.10      410.85     59.34 o 
  -6  -3   4     2822.87     2884.07     93.06 o 
  -5  -3   4      999.59     1033.73     60.22 o 
  -4  -3   4    10522.84    10670.72    465.90 o 
  -3  -3   4     7859.26     8599.53    102.64 o 
   0  -3   4      534.34      483.26    105.73 o 
   1  -3   4    11643.29    11871.57    163.32 o 
   2  -3   4       88.42      112.84     57.45 o 
   3  -3   4     3541.26     3319.03     72.19 o 
   4  -3   4     4133.06     4463.65     67.47 o 
   5  -3   4     5869.77     6177.62    111.16 o 
   6  -3   4     3682.88     3752.88     93.13 o 
   7  -3   4     2126.79     2352.96     68.30 o 
   8  -3   4      547.24      661.87     83.23 o 
   9  -3   4      523.87      659.33     89.85 o 
  10  -3   4     5450.93     5495.01    104.05 o 
  11  -3   4       19.32       87.96     64.73 o 
  12  -3   4     1299.07     1295.86     73.69 o 
  13  -3   4      194.36      188.59    111.26 o 
 -13  -2   4        5.51       72.48     77.02 o 
 -12  -2   4     1439.08     1456.52    385.10 o 
 -11  -2   4     1365.72     1454.39     76.99 o 
 -10  -2   4     4034.19     4063.84    183.49 o 
  -9  -2   4    11815.35    11341.27    350.38 o 
  -8  -2   4       48.56       50.77     48.22 o 
  -7  -2   4     5034.19     5262.27    274.14 o 
  -6  -2   4     3258.84     3488.62     70.07 o 
  -5  -2   4    16977.79    17426.36    144.39 o 
  -4  -2   4      409.01      514.21     85.56 o 
  -3  -2   4    27420.43    28675.08    178.39 o 
  -2  -2   4       58.94       48.78     87.89 o 
  -1  -2   4    13570.53    12838.20    299.59 o 
   0  -2   4      165.87      149.54     52.28 o 
   1  -2   4       48.42       63.85     50.05 o 
   2  -2   4       59.91       24.11     41.36 o 
   3  -2   4     2675.64     2815.40     66.23 o 
   4  -2   4     9451.63     8639.11    296.10 o 
   5  -2   4     5701.20     5805.08    101.30 o 
   6  -2   4     3961.26     3970.59     95.82 o 
   7  -2   4     2990.67     2985.49     71.79 o 
   8  -2   4     3502.37     3452.59     75.43 o 
   9  -2   4     1593.69     1844.36     92.76 o 
  10  -2   4      906.80      864.29     87.74 o 
  11  -2   4      863.01      743.86     68.01 o 
  12  -2   4     1107.75     1163.92     77.18 o 
  13  -2   4     1705.59     1732.38    110.02 o 
 -13  -1   4       10.58        0.00     68.35 o 
 -12  -1   4       24.00        0.00     69.30 o 
 -11  -1   4     1051.37     1091.19     69.64 o 
 -10  -1   4     1111.28     1059.21    100.41 o 
  -9  -1   4      198.19      164.44     61.46 o 
  -8  -1   4      649.86      635.14     52.86 o 
  -7  -1   4     1014.93     1089.36     85.34 o 
  -6  -1   4      461.21      338.22     60.80 o 
  -5  -1   4       51.42       77.69     76.53 o 
  -4  -1   4     1060.77     1303.74     52.09 o 
  -3  -1   4    22007.31    23102.37    587.68 o 
  -2  -1   4     4433.86     4983.29     77.50 o 
  -1  -1   4     3234.76     3550.65     99.72 o 
   0  -1   4     7668.06     7586.82    126.17 o 
   1  -1   4      784.07      636.95     44.82 o 
   2  -1   4      142.57      117.68     45.24 o 
   3  -1   4     1008.82     1031.05     42.42 o 
   4  -1   4      168.95      207.98     38.57 o 
   5  -1   4     2441.40     2581.43     68.14 o 
   6  -1   4      141.44      145.77     80.53 o 
   7  -1   4       11.49       43.54     56.87 o 
   8  -1   4      256.73      353.44     83.23 o 
   9  -1   4     4403.61     4624.82    102.16 o 
  10  -1   4     1337.20     1304.09     91.45 o 
  11  -1   4     1227.19      941.77     96.40 o 
  12  -1   4      728.62      920.00     73.18 o 
  13  -1   4       13.84       35.75    108.56 o 
 -13   0   4      119.55      240.36     55.85 o 
 -12   0   4     1443.29     1628.86    109.55 o 
 -11   0   4      271.52      242.68     65.65 o 
 -10   0   4     9502.63     9220.28    343.10 o 
  -9   0   4     2253.34     2256.71     94.73 o 
  -8   0   4     3127.60     3002.02    100.19 o 
  -7   0   4     8815.20     8304.29    120.00 o 
  -6   0   4     2239.98     1935.76     64.44 o 
  -5   0   4    18928.21    19768.67    115.84 o 
  -4   0   4       12.76       96.37     46.97 o 
  -3   0   4     5194.58     5122.65     81.96 o 
  -2   0   4     2281.33     2345.05     68.18 o 
  -1   0   4     7401.95     7124.21    100.15 o 
   0   0   4    15216.01    15551.14    544.32 o 
   1   0   4      166.29      115.08     43.31 o 
   2   0   4    10749.71    10613.42    298.79 o 
   3   0   4     1576.16     1575.27     48.27 o 
   4   0   4    44095.24    43918.30   1048.09 o 
   5   0   4     1872.44     1764.84     45.29 o 
   6   0   4    15012.91    15312.49    152.16 o 
   7   0   4     1939.67     1851.02     63.38 o 
   8   0   4    10036.86     9737.33     95.75 o 
   9   0   4     2950.82     2920.40     92.25 o 
  10   0   4     4661.35     4666.83    103.10 o 
  11   0   4     1676.03     1717.96     97.93 o 
  12   0   4     1082.04     1047.13    103.40 o 
  13   0   4     2495.11     2628.56     85.26 o 
 -13   1   4     3958.19     3949.96     78.94 o 
 -12   1   4      709.28      737.01     70.96 o 
 -11   1   4     2674.27     2772.70    145.30 o 
 -10   1   4      159.47      160.26     89.20 o 
  -9   1   4       99.25        0.00     85.05 o 
  -8   1   4     1600.55     1605.24    108.56 o 
  -7   1   4     8240.18     7991.36    239.70 o 
  -6   1   4     6572.84     6082.11     88.65 o 
  -5   1   4     1931.01     2287.19     65.87 o 
  -4   1   4      775.63      854.81     60.70 o 
  -3   1   4     7021.71     6872.10    163.68 o 
  -2   1   4      207.90      194.36     55.93 o 
  -1   1   4     4026.04     4125.74     76.64 o 
   0   1   4    13446.98    12851.20    488.10 o 
   1   1   4     1310.25     1414.33     60.18 o 
   2   1   4        0.20        0.00     34.98 o 
   3   1   4      400.61      444.36     48.43 o 
   4   1   4      911.99      966.74     39.87 o 
   5   1   4      995.67      982.86     40.22 o 
   6   1   4      856.30      874.77     45.41 o 
   7   1   4       39.39       82.61     42.60 o 
   8   1   4        9.64       41.87     50.88 o 
   9   1   4       49.36       48.42     49.74 o 
  10   1   4      438.68      371.35     91.82 o 
  11   1   4       25.85       89.78     96.99 o 
  12   1   4       20.42      223.68    102.45 o 
 -13   2   4      164.72      207.69     61.08 o 
 -12   2   4      699.52      745.11     79.26 o 
 -11   2   4      146.32      196.74     91.82 o 
 -10   2   4     7881.49     7442.55    129.39 o 
  -9   2   4     1144.38     1186.80     65.18 o 
  -8   2   4      583.77      495.46     61.45 o 
  -7   2   4     9019.68     8466.26    353.36 o 
  -6   2   4        1.68       55.12     40.11 o 
  -5   2   4     3154.64     3101.11     82.53 o 
  -4   2   4     1218.46     1347.74     53.76 o 
  -3   2   4     2145.68     2240.20     79.91 o 
  -2   2   4      367.98      330.31     54.15 o 
  -1   2   4     2146.12     2141.37     85.63 o 
   0   2   4    47148.70    48053.92   1350.11 o 
   1   2   4    16208.03    15800.92    107.94 o 
   2   2   4    19658.01    18720.04     94.39 o 
   3   2   4      754.18      729.67     38.84 o 
   4   2   4    12366.74    12838.37    122.82 o 
   5   2   4     1687.43     1889.18     57.28 o 
   6   2   4    13736.30    13103.52    192.54 o 
   7   2   4      135.12      200.37     36.31 o 
   8   2   4     9504.26     9652.53    299.04 o 
   9   2   4     2042.36     1991.26     57.35 o 
  10   2   4      203.31      218.70     51.42 o 
  11   2   4     2274.02     2183.81     80.93 o 
  12   2   4      248.85      354.02    104.63 o 
 -13   3   4     1805.54     1773.20     69.77 o 
 -12   3   4        9.92       54.46     97.57 o 
 -11   3   4     2616.42     2361.78    107.04 o 
 -10   3   4       48.85      121.17     76.48 o 
  -9   3   4     2136.16     2095.60     82.97 o 
  -8   3   4      573.69      607.05    110.17 o 
  -7   3   4     1966.58     1836.79     99.03 o 
  -6   3   4     2992.71     2973.99     92.80 o 
  -5   3   4      608.68      605.53     46.81 o 
  -4   3   4     3045.54     2679.59     66.47 o 
  -3   3   4      152.33       93.78     57.02 o 
  -2   3   4     4519.79     4180.17     68.05 o 
  -1   3   4      464.64      385.71     51.45 o 
   0   3   4    19191.61    19794.53    221.24 o 
   1   3   4      443.74      465.51     61.50 o 
   2   3   4     7800.08     8228.83    131.85 o 
   3   3   4      949.39      727.94     47.68 o 
   4   3   4      690.65      707.05     47.72 o 
   5   3   4     6126.63     6536.81     80.55 o 
   6   3   4      117.50      193.39     35.71 o 
   7   3   4     3162.27     3209.21     50.60 o 
   8   3   4        1.13        0.00     60.34 o 
   9   3   4     2550.31     2535.74     47.04 o 
  10   3   4     1869.60     1902.17     66.19 o 
  11   3   4        1.47        0.00     53.15 o 
  12   3   4      499.31      618.24     74.24 o 
 -13   4   4       16.58       28.11    132.74 o 
 -12   4   4      339.60      351.47    124.58 o 
 -11   4   4      443.40      421.58     83.46 o 
 -10   4   4        1.40       40.77     63.73 o 
  -9   4   4      320.34      352.28     68.59 o 
  -8   4   4      930.71      827.14     64.04 o 
  -7   4   4       24.60       28.42     47.29 o 
  -6   4   4      560.29      636.04     58.63 o 
  -5   4   4     3802.41     3629.61     61.31 o 
  -4   4   4     1107.27     1010.69     56.92 o 
  -3   4   4      959.56      903.86     50.03 o 
  -2   4   4     3587.66     3661.38    102.48 o 
  -1   4   4     1887.22     1979.19     64.92 o 
   0   4   4     1991.09     2083.83     69.32 o 
   1   4   4     5601.83     5347.88     63.09 o 
   2   4   4    13623.07    13854.68    169.66 o 
   3   4   4     5882.51     6025.45     82.45 o 
   4   4   4     3560.74     3745.70     52.11 o 
   5   4   4     3938.25     3940.07     57.09 o 
   6   4   4     3631.93     3667.03     70.74 o 
   7   4   4      439.85      497.02     43.87 o 
   8   4   4     1024.41     1009.28     41.69 o 
   9   4   4      340.94      283.11     62.92 o 
  10   4   4     2205.31     2151.34     75.00 o 
  11   4   4      934.55     1066.05    135.65 o 
  12   4   4       42.80       87.96     60.31 o 
 -13   5   4     1659.52     1395.03    117.16 o 
 -12   5   4       30.17        0.00     73.12 o 
 -11   5   4     4330.17     3975.77     85.62 o 
 -10   5   4     1042.97     1035.13     68.99 o 
  -9   5   4     6997.25     6697.85     87.32 o 
  -8   5   4      440.73      434.32     76.78 o 
  -7   5   4     3281.20     3123.65     70.30 o 
  -6   5   4     3529.15     3382.46    142.13 o 
  -5   5   4     2544.22     2368.15    125.93 o 
  -4   5   4    36003.76    35195.58    619.64 o 
  -3   5   4     2036.57     1972.84     69.83 o 
  -2   5   4    16548.62    16737.91    179.99 o 
  -1   5   4     4865.67     4674.79    139.04 o 
   0   5   4    10240.84     9974.39     80.69 o 
   1   5   4     7886.50     7913.68    150.80 o 
   2   5   4     7877.07     7519.84    179.63 o 
   3   5   4    10581.87    10807.36    128.04 o 
   4   5   4      873.61      807.66     59.02 o 
   5   5   4    12626.40    12258.23    226.51 o 
   6   5   4     3512.42     3591.46     53.48 o 
   7   5   4     2800.82     2728.96     57.18 o 
   8   5   4     1452.23     1547.72    165.21 o 
   9   5   4     2147.40     2186.04    174.90 o 
  10   5   4      529.57        0.00     94.66 o 
 -13   6   4        5.49       26.50    110.17 o 
 -12   6   4       35.12       39.08     80.30 o 
 -11   6   4        4.49        8.54     75.63 o 
 -10   6   4      279.40      314.06     96.26 o 
  -9   6   4      934.26      977.92    105.47 o 
  -8   6   4       24.44       37.17     62.66 o 
  -7   6   4     1149.85     1087.62     73.25 o 
  -6   6   4      210.09      205.33     59.03 o 
  -5   6   4      269.20      258.07     50.02 o 
  -4   6   4      419.00      476.48    100.26 o 
  -3   6   4     1228.01     1252.10     45.61 o 
  -2   6   4     1273.45     1227.86     51.88 o 
  -1   6   4      860.54      861.11     50.10 o 
   0   6   4      204.53      196.30     48.94 o 
   1   6   4     7576.73     7597.19     69.84 o 
   2   6   4       49.23       54.13     40.47 o 
   3   6   4       44.82       87.43     46.92 o 
   4   6   4      205.39      241.42     37.25 o 
   5   6   4       66.88      117.83     42.15 o 
   6   6   4        1.60        0.00     49.80 o 
   7   6   4       10.86       46.72     44.69 o 
   8   6   4      228.02      289.98     54.46 o 
   9   6   4      203.18      219.92     57.79 o 
  10   6   4     1202.35     1143.04     76.04 o 
  11   6   4     1411.37      995.58    115.26 o 
 -12   7   4       29.26       69.55     92.26 o 
 -11   7   4      679.12      667.35     93.64 o 
 -10   7   4      197.91      289.80     67.27 o 
  -9   7   4     3793.55     3689.84     88.61 o 
  -8   7   4     7439.56     7083.64     84.69 o 
  -7   7   4      386.15      371.07     61.61 o 
  -6   7   4     6879.50     6807.44    131.21 o 
  -5   7   4      405.07      431.43     61.11 o 
  -4   7   4     7419.59     6976.58     77.20 o 
  -3   7   4     1567.47     1613.41     52.16 o 
  -2   7   4     9477.22     9378.52    235.55 o 
  -1   7   4      141.70      182.64     56.91 o 
   0   7   4     9614.19     9206.11    244.03 o 
   1   7   4     5304.25     5847.66     72.87 o 
   2   7   4     2311.25     2300.58    198.38 o 
   3   7   4     3444.00     3291.49     72.06 o 
   4   7   4      327.66      378.57     53.57 o 
   5   7   4     6559.87     6353.66     58.74 o 
   6   7   4        0.39        6.04     50.80 o 
   7   7   4     1156.90     1223.15     48.17 o 
   8   7   4       30.48       15.23     64.40 o 
   9   7   4     2690.89     2688.38     87.78 o 
  10   7   4      640.94      636.55     78.22 o 
 -12   8   4      177.27      213.71     79.21 o 
 -11   8   4       17.48       79.67     73.17 o 
 -10   8   4      856.70      874.64     72.44 o 
  -9   8   4        0.23       65.75     67.08 o 
  -8   8   4     1880.63     1847.37     69.10 o 
  -7   8   4      132.57      226.68     64.16 o 
  -6   8   4     1220.51     1187.45     64.72 o 
  -5   8   4     1172.25     1189.56     55.00 o 
  -4   8   4       91.62      110.16    127.50 o 
  -3   8   4       21.39       83.32     48.24 o 
  -2   8   4       32.98       43.08     58.19 o 
  -1   8   4     2072.71     2209.72     63.79 o 
   0   8   4     1368.35     1294.05    117.45 o 
   1   8   4      714.02      720.76     75.69 o 
   2   8   4     2674.08     2910.55     84.54 o 
   3   8   4     1575.79     1505.31     46.87 o 
   4   8   4     2413.21     2487.31    103.97 o 
   5   8   4       58.94       57.40     44.57 o 
   6   8   4       75.54       78.01     49.15 o 
   7   8   4      119.75      132.01     47.57 o 
   8   8   4       18.24       85.15     57.54 o 
   9   8   4       13.91       31.31     62.22 o 
 -11   9   4      335.32      367.30     77.30 o 
 -10   9   4       61.94       92.97     72.46 o 
  -9   9   4     1946.60     1951.29     65.11 o 
  -8   9   4     1699.52     1529.98     72.00 o 
  -7   9   4      482.94      530.52     89.16 o 
  -6   9   4     1116.73     1109.15     54.63 o 
  -5   9   4     1876.44     1886.60    127.46 o 
  -4   9   4     1828.47     1559.81    113.12 o 
  -3   9   4     1521.66     1569.34     63.51 o 
  -2   9   4     4330.38     4475.03    113.59 o 
  -1   9   4       52.68      156.42     59.74 o 
   0   9   4     5061.29     5049.82     56.53 o 
   1   9   4     1946.70     1937.39     64.54 o 
   2   9   4      642.08      607.65     44.68 o 
   3   9   4     1297.76     1361.75     51.39 o 
   4   9   4     1081.10      931.63     43.94 o 
   5   9   4     5255.95     5182.39     93.29 o 
   6   9   4      402.47      404.18     48.96 o 
   7   9   4     2488.55     2537.82     76.89 o 
   8   9   4      749.86      768.82     91.31 o 
 -10  10   4     1900.31     1901.46     96.26 o 
  -9  10   4      612.53      583.59     74.86 o 
  -8  10   4     1648.51     1515.46     73.31 o 
  -7  10   4      449.92      475.48     67.28 o 
  -6  10   4      514.02      476.59     56.14 o 
  -5  10   4     3692.56     3678.00     63.42 o 
  -4  10   4       31.52      106.57    126.84 o 
  -3  10   4     2837.18     2871.77    124.77 o 
  -2  10   4      472.34      488.64     92.15 o 
  -1  10   4     3658.46     3774.62     64.51 o 
   0  10   4      919.64     1012.98     64.17 o 
   1  10   4      895.27      996.75     52.92 o 
   2  10   4     2216.83     2108.15     56.68 o 
   3  10   4      265.61      357.57     47.84 o 
   4  10   4      447.18      551.76     48.95 o 
   5  10   4       20.90       28.05     48.46 o 
   6  10   4      207.75      245.14     51.54 o 
   7  10   4       35.13      117.68     61.82 o 
  -9  11   4      286.24      279.61     87.70 o 
  -8  11   4        7.69       56.55    110.60 o 
  -7  11   4      593.28      685.95     73.24 o 
  -6  11   4      536.15      412.23     57.77 o 
  -5  11   4      339.25      234.89     63.97 o 
  -4  11   4      600.90      495.34     47.73 o 
  -3  11   4        0.98       45.41     77.51 o 
  -2  11   4      502.90      414.04     52.90 o 
  -1  11   4      159.29      155.60     64.31 o 
   0  11   4     1177.68     1196.73    147.96 o 
   1  11   4      170.71      206.43     66.15 o 
   2  11   4      548.50      590.90     66.74 o 
   3  11   4     2556.79     2465.38     74.64 o 
   4  11   4      354.91      332.55     51.30 o 
   5  11   4     1608.29     1527.27     55.58 o 
   6  11   4        0.04      109.33     61.97 o 
  -8  12   4      353.59      296.77     63.78 o 
  -7  12   4      371.48      338.25     76.16 o 
  -6  12   4      107.07      107.00     58.96 o 
  -5  12   4     2494.81     2442.17    108.67 o 
  -4  12   4      102.51      143.40     57.99 o 
  -3  12   4     2841.71     3001.11    224.99 o 
  -2  12   4      105.34      134.08     56.71 o 
  -1  12   4     1104.51     1076.30     71.14 o 
   0  12   4        4.64       60.31    134.56 o 
   1  12   4     1221.67     1347.56     71.17 o 
   2  12   4       80.41      123.06     50.42 o 
   3  12   4     1023.45      987.52    112.48 o 
   4  12   4      499.90      483.40     83.77 o 
  -6  13   4       76.61        9.50     78.43 o 
  -5  13   4      341.15      257.91     63.54 o 
  -4  13   4        6.10        0.00     90.18 o 
  -3  13   4       38.19      174.40     74.31 o 
  -2  13   4        2.42      180.35     74.94 o 
  -1  13   4       38.41       57.06     49.65 o 
   0  13   4       71.09      152.24     72.62 o 
   1  13   4       13.11        0.00     58.84 o 
   2  13   4      175.05      231.36     71.13 o 
  -3 -13   5     1045.93      906.38    110.82 o 
  -2 -13   5     1771.90     1857.28     85.08 o 
  -1 -13   5     2117.85     2187.88     93.71 o 
   0 -13   5      764.43      783.91    106.38 o 
   1 -13   5     1959.29     1699.10     80.46 o 
   2 -13   5      204.15      240.94     75.29 o 
   3 -13   5     2631.20     2810.09    115.05 o 
   4 -13   5       55.62       43.32     76.53 o 
   5 -13   5      837.22      662.75    114.24 o 
  -5 -12   5      995.51      941.77    111.84 o 
  -4 -12   5      227.32      229.87     71.07 o 
  -3 -12   5      461.81      412.71     72.89 o 
  -2 -12   5       62.58       33.88     84.45 o 
  -1 -12   5       62.00       92.70     81.53 o 
   0 -12   5       23.33      110.68     97.86 o 
   1 -12   5      286.86      320.67     71.87 o 
   2 -12   5      750.60      660.49     75.00 o 
   3 -12   5        0.33      100.26     98.88 o 
   4 -12   5       28.48        0.00    101.94 o 
   5 -12   5        5.19       93.64     74.71 o 
   6 -12   5        4.75        0.00    107.11 o 
   7 -12   5       21.30       42.70     63.70 o 
  -7 -11   5       64.81      149.41    108.42 o 
  -6 -11   5     1220.32     1279.84    110.09 o 
  -5 -11   5      942.90      915.34     71.87 o 
  -4 -11   5     1271.63     1182.56    100.12 o 
  -3 -11   5       91.98      122.84     65.10 o 
  -2 -11   5     1897.51     1935.87     85.71 o 
  -1 -11   5      959.33      990.63     68.59 o 
   0 -11   5     1346.46     1315.96     67.72 o 
   1 -11   5     1117.97     1290.54     96.84 o 
   2 -11   5       12.81       76.24     65.17 o 
   3 -11   5      474.70      407.76     95.90 o 
   4 -11   5       89.71      191.14     93.42 o 
   5 -11   5      787.14      662.09    101.06 o 
   6 -11   5        0.71        0.00    101.28 o 
   7 -11   5     1206.80     1077.45     64.76 o 
   8 -11   5     1100.51     1088.99     65.20 o 
  -8 -10   5      226.61      339.38    109.37 o 
  -7 -10   5     2843.78     2743.75     82.13 o 
  -6 -10   5       45.70       88.76     70.99 o 
  -5 -10   5     2690.31     2538.71    103.61 o 
  -4 -10   5       16.25       17.04     63.57 o 
  -3 -10   5     4487.55     4588.04    105.80 o 
  -2 -10   5      307.41      337.38     77.64 o 
  -1 -10   5     3592.83     3568.66     99.54 o 
   0 -10   5     1322.79     1391.25     93.06 o 
   1 -10   5       83.98      272.83     88.76 o 
   2 -10   5     4600.38     4525.72    104.78 o 
   3 -10   5       44.84        0.00     89.85 o 
   4 -10   5     3377.92     3475.46    103.47 o 
   5 -10   5       55.40      139.95     94.22 o 
   6 -10   5     1365.60     1225.89    101.36 o 
   7 -10   5      127.32      181.06     70.76 o 
   8 -10   5     1028.40      982.05     74.63 o 
   9 -10   5      783.38      808.17     64.81 o 
  -9  -9   5       36.27       67.88     62.90 o 
  -8  -9   5       10.93        0.00     73.83 o 
  -7  -9   5      288.23      161.72     98.81 o 
  -6  -9   5      117.84      189.24     91.24 o 
  -5  -9   5      298.23      399.53     63.57 o 
  -4  -9   5     5480.96     5425.62    102.74 o 
  -3  -9   5      482.70      535.76     85.70 o 
  -2  -9   5      129.88      222.78     75.63 o 
  -1  -9   5      230.93      203.88     84.54 o 
   0  -9   5      204.71      180.07     82.21 o 
   1  -9   5      276.83      261.47     88.61 o 
   2  -9   5     1598.86     1666.04     68.59 o 
   3  -9   5      959.62      980.65     65.75 o 
   4  -9   5      159.53      147.16     90.43 o 
   5  -9   5     2081.58     2069.50     98.52 o 
   6  -9   5     1136.80     1172.52     68.63 o 
   7  -9   5      375.03      366.47     92.51 o 
   8  -9   5      774.60      733.96     70.61 o 
   9  -9   5     1632.09     1556.05     71.50 o 
  10  -9   5     1635.90     1701.20    109.90 o 
 -10  -8   5     1744.16     1745.18     80.86 o 
  -9  -8   5     4376.03     4272.79     90.25 o 
  -8  -8   5      214.33      257.57     70.48 o 
  -7  -8   5     1983.52     1965.31     73.10 o 
  -6  -8   5      517.86      383.14     92.62 o 
  -5  -8   5    11001.02    10702.77    100.56 o 
  -4  -8   5      428.51      378.12     84.61 o 
  -3  -8   5     4949.29     5249.19     79.51 o 
  -2  -8   5     4811.98     4873.98     99.03 o 
  -1  -8   5     2574.68     2472.23     91.16 o 
   0  -8   5     5442.96     5698.45    100.56 o 
   1  -8   5      646.91      688.30     86.43 o 
   2  -8   5      659.76      721.87     62.62 o 
   3  -8   5     2039.74     2101.69     91.96 o 
   4  -8   5     5429.27     5286.18    110.60 o 
   5  -8   5     1692.42     1785.62     66.68 o 
   6  -8   5     6182.66     5903.99     72.39 o 
   7  -8   5      554.82      638.20     72.63 o 
   8  -8   5      696.05      754.79     62.92 o 
   9  -8   5      559.40      661.99     79.82 o 
  10  -8   5      106.18      128.81    100.19 o 
  11  -8   5      217.76      159.32    108.27 o 
 -11  -7   5      194.31      291.33     63.94 o 
 -10  -7   5      302.10      308.04     73.89 o 
  -9  -7   5      253.89      376.15     69.19 o 
  -8  -7   5       16.44       80.33     64.56 o 
  -7  -7   5      282.46      341.06     61.53 o 
  -6  -7   5       59.08      101.94     85.26 o 
  -5  -7   5      350.46      336.98     84.03 o 
  -4  -7   5        0.63       87.45     83.59 o 
  -3  -7   5        8.77       98.52     82.79 o 
  -2  -7   5     1547.10     1641.87     87.96 o 
  -1  -7   5      174.00      236.61     66.81 o 
   0  -7   5      269.18      208.10     79.95 o 
   1  -7   5     2333.81     2079.26     90.14 o 
   2  -7   5     3047.36     3018.55     97.86 o 
   3  -7   5     4014.91     4165.87     82.72 o 
   4  -7   5      468.10      565.99     60.19 o 
   5  -7   5      261.24      195.29     60.44 o 
   6  -7   5     2216.28     2244.04     84.32 o 
   7  -7   5      222.48      283.96     58.51 o 
   8  -7   5       12.80       20.83     59.57 o 
   9  -7   5     1037.71     1042.35     82.39 o 
  10  -7   5      365.85      478.97     72.01 o 
  11  -7   5       44.19       81.26     70.99 o 
 -11  -6   5      101.60      239.44     75.39 o 
 -10  -6   5     1944.95     2071.47     57.42 o 
  -9  -6   5     1403.05     1458.66     81.11 o 
  -8  -6   5     5705.31     5563.69    150.91 o 
  -7  -6   5      685.57      735.83     64.10 o 
  -6  -6   5      696.38      751.22     61.24 o 
  -5  -6   5     3474.39     3382.18     93.57 o 
  -4  -6   5      952.91      911.48     83.44 o 
  -3  -6   5     1716.77     1935.60     85.48 o 
  -2  -6   5      125.18      129.39     79.88 o 
  -1  -6   5     7447.65     7785.00     86.64 o 
   0  -6   5     7133.24     7110.85    153.42 o 
   1  -6   5     3412.36     3547.52     65.11 o 
   2  -6   5     4922.23     4833.13     66.57 o 
   3  -6   5     2079.63     2178.94     63.74 o 
   4  -6   5    10162.06    10367.30    244.00 o 
   5  -6   5       68.15       87.56     48.39 o 
   6  -6   5     6722.36     6931.01     95.05 o 
   7  -6   5      388.17      364.78     49.26 o 
   8  -6   5     4732.16     4338.65     80.58 o 
   9  -6   5     2200.13     2154.99     97.79 o 
  10  -6   5      807.68      710.29     70.85 o 
  11  -6   5     1767.83     1678.93     75.00 o 
  12  -6   5      708.88      786.17     77.18 o 
 -12  -5   5       45.84       42.55     53.91 o 
 -11  -5   5      563.97      604.21     52.68 o 
 -10  -5   5      650.57      443.36    125.53 o 
  -9  -5   5     1062.94      982.33     55.88 o 
  -8  -5   5      217.53      206.96     50.73 o 
  -7  -5   5     5072.83     4839.00     84.48 o 
  -6  -5   5    10590.53    10664.23     97.65 o 
  -5  -5   5      312.09      347.76     59.71 o 
   0  -5   5     5852.45     6386.39    158.59 o 
   1  -5   5      253.75      300.28     82.93 o 
   2  -5   5     4218.26     4145.04     72.16 o 
   3  -5   5     6534.87     6673.06     80.82 o 
   4  -5   5     1218.78     1152.11     50.39 o 
   5  -5   5       43.38       81.27     47.99 o 
   6  -5   5      132.67      193.49     54.52 o 
   7  -5   5      464.85      497.13     61.14 o 
   8  -5   5     1240.97     1123.29     63.49 o 
   9  -5   5      416.49      423.19     88.54 o 
  10  -5   5      605.09      832.26     92.40 o 
  11  -5   5        9.15      116.14     66.19 o 
  12  -5   5      364.81      302.90     75.22 o 
 -12  -4   5      371.32      383.87     53.84 o 
 -11  -4   5      606.29      587.03     56.63 o 
 -10  -4   5     3313.60     3381.56     62.82 o 
  -9  -4   5     1114.98     1071.66     54.90 o 
  -8  -4   5     1199.88     1241.40     67.50 o 
  -7  -4   5     1576.22     1638.30     67.13 o 
  -6  -4   5      605.70      677.61     59.20 o 
  -5  -4   5     3711.61     3753.22    178.07 o 
  -4  -4   5      302.84      256.23     51.59 o 
  -3  -4   5     2017.13     1930.72     93.20 o 
   0  -4   5     9605.18     9855.51    184.80 o 
   1  -4   5      913.62      841.50     91.74 o 
   2  -4   5     9542.55     9723.37    131.86 o 
   3  -4   5     2266.87     2377.47     64.53 o 
   4  -4   5     6826.77     6773.71     78.25 o 
   5  -4   5      273.62      314.42     54.69 o 
   6  -4   5     8142.31     8532.17    180.44 o 
   7  -4   5       44.45       51.04     58.61 o 
   8  -4   5     5826.25     6119.53     85.77 o 
   9  -4   5     8791.57     8993.33    112.28 o 
  10  -4   5      555.26      726.75     68.44 o 
  11  -4   5     1828.14     1850.99    102.89 o 
  12  -4   5      280.09      409.58     72.16 o 
 -13  -3   5     1312.89     1284.56     66.77 o 
 -12  -3   5       10.23       73.60     59.79 o 
 -11  -3   5     5987.52     5935.05     70.01 o 
 -10  -3   5     3624.73     3654.24     56.73 o 
  -9  -3   5     3080.78     3168.57    115.41 o 
  -8  -3   5     7436.94     7682.05     85.47 o 
  -7  -3   5     1600.01     1447.97     88.54 o 
  -6  -3   5    12042.50    11752.66    109.44 o 
  -5  -3   5     1277.30     1420.03     91.16 o 
  -4  -3   5    10299.79    10144.12    117.74 o 
  -3  -3   5     1360.93     1753.37     97.32 o 
  -2  -3   5    11008.35    11367.33    116.21 o 
  -1  -3   5     8040.82     8567.76     96.39 o 
   0  -3   5     1971.52     2248.68     77.44 o 
   1  -3   5     2383.61     2414.90     68.83 o 
   2  -3   5        9.24        0.00     57.53 o 
   3  -3   5     5772.18     5943.50     81.48 o 
   4  -3   5       44.30       59.61     45.01 o 
   5  -3   5     1236.08     1335.29     57.99 o 
   6  -3   5       10.54       26.31     48.47 o 
   7  -3   5     4676.79     4403.32     96.77 o 
   8  -3   5      228.57      329.77     85.19 o 
   9  -3   5     1426.44     1478.33     91.53 o 
  10  -3   5     2255.95     2250.59     72.09 o 
  11  -3   5      901.05      800.00     97.72 o 
  12  -3   5      137.00      286.74     72.01 o 
 -13  -2   5      140.49      195.07     65.39 o 
 -12  -2   5       84.26      101.11     51.00 o 
 -11  -2   5      272.24      340.40     68.52 o 
 -10  -2   5      505.72      566.82     65.69 o 
  -9  -2   5        5.14       39.23     61.09 o 
  -8  -2   5      136.82      109.12     59.15 o 
  -7  -2   5      350.13      367.32     77.98 o 
  -6  -2   5       90.07      134.63     57.52 o 
  -5  -2   5     4916.26     4748.23     84.25 o 
  -4  -2   5     7344.16     7993.02    115.77 o 
  -3  -2   5      203.84      203.44     58.69 o 
  -2  -2   5     6786.33     7168.84    115.85 o 
  -1  -2   5      554.04      574.32     67.94 o 
   0  -2   5      395.10      375.24     49.31 o 
   1  -2   5     1401.47     1462.77     46.62 o 
   2  -2   5      886.05      983.11     45.72 o 
   3  -2   5     1110.27     1111.97     52.53 o 
   4  -2   5     5129.12     5288.21    235.69 o 
   5  -2   5      172.09      153.87     65.59 o 
   6  -2   5     3213.42     3543.68     92.55 o 
   7  -2   5      228.92      358.61     81.70 o 
   8  -2   5      725.29      721.36     63.93 o 
   9  -2   5     1024.23     1104.29     66.55 o 
  10  -2   5     1771.10     1825.43     71.21 o 
  11  -2   5     2107.31     2160.16     98.88 o 
  12  -2   5     1014.81      934.92    105.73 o 
 -13  -1   5     2567.19     2516.65    237.08 o 
 -12  -1   5      159.56      186.75     70.02 o 
 -11  -1   5     4589.05     4642.54     80.24 o 
 -10  -1   5     2979.88     3057.50    137.65 o 
  -9  -1   5     4292.46     4299.34     66.53 o 
  -8  -1   5     1403.58     1613.25     89.56 o 
  -7  -1   5     5697.44     5841.09    108.35 o 
  -6  -1   5      608.40      506.64     82.28 o 
  -5  -1   5    10327.83     9648.52     81.66 o 
  -4  -1   5    22048.45    22588.98    260.82 o 
  -3  -1   5      337.43      444.43     48.97 o 
  -2  -1   5     6667.15     6403.94    295.26 o 
  -1  -1   5     4553.10     4221.13     71.64 o 
   0  -1   5      632.57      622.59     46.87 o 
   1  -1   5     2434.30     2248.98     53.97 o 
   2  -1   5     5201.38     5586.38     56.00 o 
   3  -1   5    12330.24    12979.42    323.46 o 
   4  -1   5     7107.68     7078.81     79.04 o 
   5  -1   5    42608.99    43413.54    335.94 o 
   6  -1   5      410.22      504.10     73.57 o 
   7  -1   5    12503.18    12561.48    105.87 o 
   8  -1   5       85.32      103.83     83.81 o 
   9  -1   5     2633.81     2921.64     96.19 o 
  10  -1   5     2447.35     2528.59     96.19 o 
  11  -1   5     3498.19     3443.20    104.78 o 
  12  -1   5     1851.43     2007.61     80.75 o 
 -13   0   5       12.92       85.70     92.44 o 
 -12   0   5     2066.42     2143.61     75.71 o 
 -11   0   5      320.15      289.20     65.81 o 
 -10   0   5     3714.49     3606.97     64.74 o 
  -9   0   5       62.39       53.15     86.94 o 
  -8   0   5     1178.72     1131.74     88.18 o 
  -7   0   5      135.35      230.11     57.16 o 
  -6   0   5     5391.37     6323.04     77.71 o 
  -5   0   5      260.78      229.70     54.62 o 
  -4   0   5        9.44       11.27     57.00 o 
  -3   0   5       26.32       71.98     47.12 o 
  -2   0   5       56.24       24.15     61.08 o 
  -1   0   5     2360.51     2268.51     73.31 o 
   0   0   5    10599.55    10709.41    106.71 o 
   1   0   5     2219.99     2377.50     59.02 o 
   2   0   5        0.19        4.87     33.55 o 
   3   0   5       10.90       47.92     40.12 o 
   4   0   5       45.70       65.15     47.89 o 
   5   0   5        0.55        6.47     33.53 o 
   6   0   5      258.32      290.63     46.53 o 
   7   0   5      744.04      849.64     67.51 o 
   8   0   5      330.83      491.27     84.03 o 
   9   0   5      231.48      150.65     58.83 o 
  10   0   5     2705.41     2614.87    100.99 o 
  11   0   5      556.70      655.47     71.28 o 
  12   0   5       19.59       95.90    102.74 o 
 -13   1   5     1748.98     1694.32     79.44 o 
 -12   1   5       50.10       71.05     88.87 o 
 -11   1   5     3381.54     3387.72    112.79 o 
 -10   1   5      932.25      785.29     95.82 o 
  -9   1   5     6844.98     6273.24    118.47 o 
  -8   1   5     3169.97     3208.57    189.61 o 
  -7   1   5     2010.58     2122.46     63.69 o 
  -6   1   5     4502.55     4391.88    133.50 o 
  -5   1   5      824.47      819.69     61.05 o 
  -4   1   5    14112.81    14058.07    470.12 o 
  -3   1   5      324.41      299.79     59.64 o 
  -2   1   5    15468.94    14784.32    199.95 o 
  -1   1   5     7413.29     7225.73     76.27 o 
   0   1   5    45374.59    41791.57    305.23 o 
   1   1   5    29209.54    28159.82    606.88 o 
   2   1   5     4056.42     4096.80     68.69 o 
   3   1   5    23315.82    23146.86    383.57 o 
   4   1   5     2736.35     2654.39     50.30 o 
   5   1   5    32961.75    35013.96    640.71 o 
   6   1   5      423.16      547.57     35.54 o 
   7   1   5     5122.88     4805.28     86.18 o 
   8   1   5      183.28      284.79     52.72 o 
   9   1   5     5290.82     5006.56     74.85 o 
  10   1   5     2119.45     2170.49     96.91 o 
  11   1   5      125.25      182.91     67.43 o 
  12   1   5     1018.70      976.94     79.66 o 
 -13   2   5        2.18      125.81     94.55 o 
 -12   2   5     1121.76     1065.41    106.53 o 
 -11   2   5       79.85       42.67     92.11 o 
 -10   2   5     1373.86     1445.64     98.95 o 
  -9   2   5       89.07      162.86     62.22 o 
  -8   2   5     1756.10     1634.33     57.29 o 
  -7   2   5     1400.32     1409.65     54.86 o 
  -6   2   5      458.10      410.41     58.87 o 
  -5   2   5     6192.59     6048.81    218.44 o 
  -4   2   5     1959.22     1897.74     62.67 o 
  -3   2   5       28.28       63.68     56.80 o 
  -2   2   5       71.10       94.10     49.35 o 
  -1   2   5     1802.64     1667.58     75.07 o 
   0   2   5     8646.72     9346.04    286.88 o 
   1   2   5    11860.64    11735.04     98.80 o 
   2   2   5     4546.54     4628.00     88.55 o 
   3   2   5     4166.53     4528.47     94.12 o 
   4   2   5     3131.57     3044.50     48.28 o 
   5   2   5      955.56     1122.08     40.40 o 
   6   2   5      203.19      180.78     42.11 o 
   7   2   5      260.26      229.67     35.14 o 
   8   2   5     1778.40     1817.26     59.67 o 
   9   2   5      145.73      124.84     69.80 o 
  10   2   5       81.06      141.78     76.08 o 
  11   2   5       16.86       93.00     60.45 o 
  12   2   5        0.84        0.00    104.20 o 
 -13   3   5     1229.10     1234.19    113.66 o 
 -12   3   5      259.50      344.48    104.05 o 
 -11   3   5      104.71      134.34     67.80 o 
 -10   3   5        6.74       45.90     70.19 o 
  -9   3   5     1455.52     1436.94     66.88 o 
  -8   3   5      894.00      873.49     61.50 o 
  -7   3   5       91.50      149.61     58.08 o 
  -6   3   5     1430.00     1422.29     52.87 o 
  -5   3   5        7.03       56.85     44.97 o 
  -4   3   5     5871.68     5827.06     74.32 o 
  -3   3   5       30.88       47.23     45.46 o 
  -2   3   5    11714.85    10925.55    445.95 o 
  -1   3   5      179.93      292.34     49.40 o 
   0   3   5    17835.83    17965.41    108.17 o 
   1   3   5     8459.19     8033.56    278.73 o 
   2   3   5     5085.97     5380.43     86.51 o 
   3   3   5       40.93       63.02     38.91 o 
   4   3   5     5496.55     5222.99     61.02 o 
   5   3   5     5143.10     5246.00     79.03 o 
   6   3   5     1034.65     1108.04     43.41 o 
   7   3   5     3452.47     3467.29     76.63 o 
   8   3   5      509.27      657.68     61.32 o 
   9   3   5     1868.90     1874.93     50.39 o 
  10   3   5     1447.58     1385.26     73.62 o 
  11   3   5      328.54      270.12     79.70 o 
  12   3   5      620.48      635.40     79.07 o 
 -13   4   5      814.04      841.07    136.09 o 
 -12   4   5     1920.61     2055.16    113.81 o 
 -11   4   5      190.10      185.17     68.80 o 
 -10   4   5     3791.45     3838.28    163.36 o 
  -9   4   5     1403.69     1529.27     68.02 o 
  -8   4   5      279.91      310.82     61.75 o 
  -7   4   5     1473.64     1362.39     53.81 o 
  -6   4   5     5119.55     5104.99    173.11 o 
  -5   4   5    13736.57    13411.48     89.58 o 
  -4   4   5     1804.69     1732.75     60.62 o 
  -3   4   5    11069.86    11118.41    308.51 o 
  -2   4   5      602.89      725.24     49.91 o 
  -1   4   5    16260.84    15224.38    187.53 o 
   0   4   5     9130.47     9808.52    238.72 o 
   1   4   5    36212.71    36556.39    416.05 o 
   2   4   5       65.21      147.91     45.22 o 
   3   4   5      297.36      287.14     40.69 o 
   4   4   5     7481.67     7444.54     89.60 o 
   5   4   5       70.53       40.78     40.53 o 
   6   4   5     5716.31     5771.02    109.40 o 
   7   4   5        4.02       26.35     43.70 o 
   8   4   5     4824.94     4707.01     49.90 o 
   9   4   5     1057.62     1044.79     66.91 o 
  10   4   5       75.22      108.07     44.90 o 
  11   4   5      887.89      929.01     79.24 o 
 -13   5   5        0.85       83.30    137.25 o 
 -12   5   5      238.92      211.73     80.74 o 
 -11   5   5      581.23      643.25     70.92 o 
 -10   5   5      649.56      637.74     67.31 o 
  -9   5   5      157.97      168.90     51.12 o 
  -8   5   5      164.58      176.14     61.09 o 
  -7   5   5      156.24      212.90     59.96 o 
  -6   5   5      153.00      170.89     60.54 o 
  -5   5   5     1170.98     1231.23     61.70 o 
  -4   5   5     3396.72     3320.55    142.50 o 
  -3   5   5       18.24        8.71     45.42 o 
  -2   5   5      401.18      435.10     48.83 o 
  -1   5   5     1317.38     1321.30     51.73 o 
   0   5   5     7360.66     7499.86    137.22 o 
   1   5   5        0.63       43.81     45.76 o 
   2   5   5    13771.60    13495.21    511.22 o 
   3   5   5      235.14      207.52     40.72 o 
   4   5   5     1218.43     1209.08     51.18 o 
   5   5   5     1600.29     1595.78     97.34 o 
   6   5   5      269.85      340.47     43.43 o 
   7   5   5     1504.08     1494.73     53.80 o 
   8   5   5       97.58      146.12     45.61 o 
   9   5   5     2218.93     1873.36     84.61 o 
  10   5   5     1630.41     1664.59    106.89 o 
 -12   6   5     1931.65     1888.21     88.71 o 
 -11   6   5       10.60       34.19     69.97 o 
 -10   6   5     4887.76     4797.82     82.97 o 
  -9   6   5      933.74      972.23     67.52 o 
  -8   6   5     1740.86     1660.49     67.88 o 
  -7   6   5     3869.35     3547.56     65.13 o 
  -6   6   5     5569.37     5572.02    166.71 o 
  -5   6   5    11014.13    10624.33    274.00 o 
  -4   6   5     1320.73     1311.68    129.43 o 
  -3   6   5    23813.83    23126.14     99.52 o 
  -2   6   5       29.14       62.88     45.57 o 
  -1   6   5    11535.74    11957.82    353.22 o 
   0   6   5     2499.75     2315.00     62.95 o 
   1   6   5     3408.50     3342.14     57.93 o 
   2   6   5     2250.72     2053.52     48.78 o 
   3   6   5     3579.47     3512.43     54.88 o 
   4   6   5    10368.59    10124.62    234.61 o 
   5   6   5        0.44       24.20     48.54 o 
   6   6   5     6260.39     5857.81    195.39 o 
   7   6   5      651.33      633.63     39.82 o 
   8   6   5     1633.30     1634.07     58.41 o 
   9   6   5      230.75      230.97     69.46 o 
  10   6   5     1255.38     1172.41     64.94 o 
 -12   7   5       14.50       78.55     76.43 o 
 -11   7   5      151.71      202.36     72.14 o 
 -10   7   5       45.43       16.98     67.71 o 
  -9   7   5     1042.47     1058.80     69.32 o 
  -8   7   5      558.15      494.19     47.00 o 
  -7   7   5      176.55      205.18     50.60 o 
  -6   7   5       75.88      117.68     83.01 o 
  -5   7   5      228.40      289.11     93.35 o 
  -4   7   5      695.42      827.88     50.71 o 
  -3   7   5      410.32      499.02     43.33 o 
  -2   7   5       16.44       56.43     48.43 o 
  -1   7   5     1337.59     1459.53     62.06 o 
   0   7   5       51.27       92.53     47.10 o 
   1   7   5      583.19      550.15     50.03 o 
   2   7   5       41.18       84.69     46.58 o 
   3   7   5       82.14       46.73     66.25 o 
   4   7   5      338.16      321.72     39.08 o 
   5   7   5       20.32       14.55     50.24 o 
   6   7   5        8.03       29.56     52.73 o 
   7   7   5      107.69      215.37     65.39 o 
   8   7   5      481.72      526.94     57.90 o 
   9   7   5      693.91      600.03     88.80 o 
  10   7   5      403.62      377.09     64.71 o 
 -11   8   5       26.11       43.58     74.28 o 
 -10   8   5     2270.01     2256.40     95.35 o 
  -9   8   5      537.55      526.78     57.20 o 
  -8   8   5     2899.93     2964.99     96.88 o 
  -7   8   5     3485.59     3328.77    110.28 o 
  -6   8   5     1834.89     1886.19     66.03 o 
  -5   8   5     1714.61     1888.70     87.85 o 
  -4   8   5     1902.90     1933.42     54.53 o 
  -3   8   5     4918.15     4920.27     62.73 o 
  -2   8   5       85.62       91.32     47.09 o 
  -1   8   5     4069.16     4071.79    240.32 o 
   0   8   5       47.43       42.98     48.13 o 
   1   8   5     4754.00     4505.82     62.19 o 
   2   8   5     1470.73     1416.43    154.73 o 
   3   8   5     1050.15      969.54     44.35 o 
   4   8   5     2284.58     2289.26     69.03 o 
   5   8   5      774.07      783.13     77.74 o 
   6   8   5     5279.96     5066.46    108.55 o 
   7   8   5      512.28      573.42     57.26 o 
   8   8   5     1144.32     1321.18     76.21 o 
   9   8   5      188.11      321.19     77.64 o 
 -11   9   5      398.13      464.37     80.05 o 
 -10   9   5        3.44       27.77     73.74 o 
  -9   9   5     2819.87     2777.77     96.59 o 
  -8   9   5        5.60       51.35     68.37 o 
  -7   9   5     1508.63     1513.69     69.74 o 
  -6   9   5     1718.44     1679.15     56.30 o 
  -5   9   5      410.30      400.55     50.13 o 
  -4   9   5     4415.44     4585.28     62.56 o 
  -3   9   5      341.84      331.32     49.49 o 
  -2   9   5     2673.74     2616.47     82.17 o 
  -1   9   5       50.43      167.08     74.49 o 
   0   9   5     5317.04     5420.96    242.98 o 
   1   9   5     1327.28     1292.71     54.86 o 
   2   9   5     1242.48     1192.19     59.85 o 
   3   9   5       46.96      110.31     35.88 o 
   4   9   5       69.26       83.88     52.10 o 
   5   9   5        0.60      123.44     46.38 o 
   6   9   5       21.35       94.14     43.50 o 
   7   9   5       73.09      102.01     51.33 o 
   8   9   5        0.89        0.00     74.30 o 
 -10  10   5      309.62      345.97     78.43 o 
  -9  10   5       11.09      122.50     73.78 o 
  -8  10   5     2832.88     2907.73     77.85 o 
  -7  10   5       43.07      138.17     56.66 o 
  -6  10   5      879.40      870.85     50.20 o 
  -5  10   5       63.34       72.39     65.49 o 
  -4  10   5     1608.23     1507.40     49.35 o 
  -3  10   5     1234.89     1208.21     49.13 o 
  -2  10   5       18.32       42.23     61.76 o 
  -1  10   5     2287.81     2348.40     86.68 o 
   0  10   5      327.07      329.07     61.38 o 
   1  10   5     3216.89     3251.77     63.02 o 
   2  10   5     1863.31     1773.36     50.86 o 
   3  10   5      861.43      838.56     46.33 o 
   4  10   5     2173.49     1947.19    107.24 o 
   5  10   5     1326.77     1354.68     52.27 o 
   6  10   5     4182.16     4062.79     61.82 o 
   7  10   5        8.02      126.84     48.91 o 
  -9  11   5     1583.21     1590.48     82.15 o 
  -8  11   5      581.50      613.83     75.60 o 
  -7  11   5      743.73      737.83     61.02 o 
  -6  11   5     1114.59     1071.62     52.62 o 
  -5  11   5      902.15     1006.77     69.97 o 
  -4  11   5     2891.32     2698.06     63.01 o 
  -3  11   5       93.28       93.49     54.92 o 
  -2  11   5     1883.80     1929.23    119.12 o 
  -1  11   5       51.48      128.84     51.57 o 
   0  11   5     2329.97     2245.53     69.20 o 
   1  11   5      162.71      268.62     76.42 o 
   2  11   5      126.94      146.12     43.10 o 
   3  11   5      149.65      111.60     56.29 o 
   4  11   5      214.03      238.69     59.12 o 
   5  11   5      334.53      383.79     61.42 o 
   6  11   5       35.17       22.78     50.18 o 
  -7  12   5      107.68       90.46     59.43 o 
  -6  12   5      150.00      147.27     61.20 o 
  -5  12   5      138.29      143.66     59.99 o 
  -4  12   5       34.35       83.48     79.66 o 
  -3  12   5      280.91      238.97    100.08 o 
  -2  12   5      665.71      823.20     72.07 o 
  -1  12   5      441.45      575.37     73.21 o 
   0  12   5      109.75       17.48     49.68 o 
   1  12   5     1289.94     1309.11    272.50 o 
   2  12   5      129.39      134.78     46.49 o 
   3  12   5       40.18      227.08     94.50 o 
   4  12   5      615.82      656.47     91.61 o 
  -5  13   5     1733.75     1859.66     66.96 o 
  -4  13   5     1958.67     2012.14     79.11 o 
  -3  13   5      532.67      615.08     72.38 o 
  -2  13   5      723.35      766.45     77.51 o 
  -1  13   5       12.93      127.70     99.75 o 
   0  13   5     1394.58     1348.58     63.75 o 
   1  13   5       21.54       20.98     73.81 o 
  -2 -13   6      411.55      367.13    113.01 o 
  -1 -13   6       21.14       20.75     76.09 o 
   0 -13   6       10.17       91.64     84.14 o 
   1 -13   6        0.22       35.31     84.24 o 
   2 -13   6        0.74        0.00     83.50 o 
   3 -13   6        2.55       86.99     99.46 o 
   4 -13   6        8.21       93.40     77.35 o 
  -5 -12   6     1639.49     1793.61     86.07 o 
  -4 -12   6      439.91      456.69    104.78 o 
  -3 -12   6      989.22     1057.47    107.25 o 
  -2 -12   6        1.76       25.99     69.83 o 
  -1 -12   6     2488.80     2548.12     87.70 o 
   0 -12   6     1088.27     1161.69     66.49 o 
   1 -12   6      385.57      550.17    144.43 o 
   2 -12   6     1160.53     1236.41     82.16 o 
   3 -12   6        0.34        0.00     73.54 o 
   4 -12   6     1144.07     1223.37     75.59 o 
   5 -12   6      137.59       97.20     84.17 o 
   6 -12   6     1107.99     1246.43     80.16 o 
  -6 -11   6     2055.19     2150.76     83.66 o 
  -5 -11   6        8.91      216.18    104.12 o 
  -4 -11   6      547.46      579.89     69.61 o 
  -3 -11   6       22.39      120.94     66.62 o 
  -2 -11   6      643.90      502.56     95.39 o 
  -1 -11   6      131.59      224.98     61.91 o 
   0 -11   6      364.14      456.69     74.77 o 
   1 -11   6      202.10      110.60     57.38 o 
   2 -11   6     1602.11     1510.91     60.23 o 
   3 -11   6     1899.33     1835.64    106.05 o 
   4 -11   6        7.45       34.63     69.99 o 
   5 -11   6      228.77      235.76     59.36 o 
   6 -11   6      169.35      216.82     73.50 o 
   7 -11   6      989.38     1002.56     76.20 o 
   8 -11   6       29.93       25.88     63.86 o 
  -8 -10   6      184.24      209.67     77.72 o 
  -7 -10   6      190.08      224.92    105.14 o 
  -6 -10   6      179.80      146.65     94.15 o 
  -5 -10   6      332.33      467.10     97.06 o 
  -4 -10   6       84.57      212.76     90.73 o 
  -3 -10   6      849.71     1094.60     92.84 o 
  -2 -10   6      439.32      565.76     91.02 o 
  -1 -10   6     1065.46     1103.06     72.61 o 
   0 -10   6      446.18      496.44     71.83 o 
   1 -10   6      112.76      115.92     55.93 o 
   2 -10   6      353.58      436.09     65.24 o 
   3 -10   6       27.23        0.00     52.55 o 
   4 -10   6     1772.76     1873.64     71.19 o 
   5 -10   6        8.85       50.36     66.58 o 
   6 -10   6     2020.44     2184.63    175.48 o 
   7 -10   6        0.55        0.00     70.35 o 
   8 -10   6     3197.85     3352.54    139.17 o 
   9 -10   6     1658.83     1737.70    103.90 o 
  -9  -9   6     1946.13     1941.45     67.65 o 
  -8  -9   6     1220.30     1179.67     54.88 o 
  -7  -9   6     1287.29     1321.56    102.89 o 
  -6  -9   6     3613.84     3249.66    106.74 o 
  -5  -9   6     1744.24     1676.67     75.43 o 
  -4  -9   6     3822.65     3802.53     98.88 o 
  -3  -9   6      421.57      469.65     88.40 o 
  -2  -9   6     5856.95     5822.23    104.41 o 
  -1  -9   6     3142.86     3335.30     97.42 o 
   0  -9   6     1440.07     1624.64    204.02 o 
   1  -9   6     5921.02     5791.20    136.38 o 
   2  -9   6     4649.09     4437.44    157.68 o 
   3  -9   6     5447.74     5330.39    160.30 o 
   4  -9   6      168.25      198.61     52.79 o 
   5  -9   6     4158.56     4237.88    116.21 o 
   6  -9   6        7.06       20.84     73.58 o 
   7  -9   6     2566.86     2577.97     97.48 o 
   8  -9   6      443.59      443.83     63.77 o 
   9  -9   6      345.60      395.15     74.79 o 
  10  -9   6     1072.59     1095.70     71.76 o 
 -10  -8   6       13.71      154.71     62.12 o 
  -9  -8   6      123.42       76.10     60.30 o 
  -8  -8   6       43.46      131.24     67.73 o 
  -7  -8   6      621.93      655.55     60.11 o 
  -6  -8   6      711.58      764.25     94.00 o 
  -5  -8   6     2113.82     2100.38     94.73 o 
  -4  -8   6       81.79       77.55     58.98 o 
  -3  -8   6      475.95      528.41     61.60 o 
  -2  -8   6      118.79      125.09     59.71 o 
  -1  -8   6      418.69      410.97     76.43 o 
   0  -8   6      277.39      337.35     53.21 o 
   1  -8   6      114.96      112.98     65.98 o 
   2  -8   6      187.86      196.36     53.28 o 
   3  -8   6       14.99       34.10     49.29 o 
   4  -8   6     2636.67     2876.74     61.31 o 
   5  -8   6     1203.56     1191.73     64.83 o 
   6  -8   6     1229.53     1199.26     55.81 o 
   7  -8   6        3.58       50.69     56.69 o 
   8  -8   6      792.67      899.33     54.37 o 
   9  -8   6      102.57      136.21     68.76 o 
  10  -8   6      378.17      440.81    106.89 o 
 -10  -7   6      605.27      619.04     88.87 o 
  -9  -7   6     1528.26     1666.83    290.85 o 
  -8  -7   6     1308.98     1189.10     68.04 o 
  -7  -7   6     2742.01     2694.04     60.00 o 
  -6  -7   6     3451.83     3366.64    141.51 o 
  -5  -7   6      538.48      603.40     61.82 o 
  -4  -7   6     4729.51     4834.81     98.30 o 
  -3  -7   6      282.64      309.31     60.36 o 
  -2  -7   6     6325.30     6393.53     85.63 o 
  -1  -7   6     5035.76     4964.34     98.30 o 
   0  -7   6     1604.38     1650.31     70.23 o 
   1  -7   6     4404.92     4409.32     85.48 o 
   2  -7   6     3153.53     3306.95     67.75 o 
   3  -7   6     3694.74     3745.61     71.97 o 
   4  -7   6      974.24      916.55     62.27 o 
   5  -7   6     4269.40     4143.02    120.12 o 
   6  -7   6     1033.75     1013.99     56.50 o 
   7  -7   6     2702.87     2817.06     89.51 o 
   8  -7   6      602.94      612.67     65.02 o 
   9  -7   6      990.06     1026.89     99.83 o 
  10  -7   6      325.50      393.05     71.65 o 
  11  -7   6     1030.06     1069.85    112.86 o 
 -11  -6   6      174.93      201.80     65.38 o 
 -10  -6   6      304.28      401.88     54.56 o 
  -9  -6   6      129.38      136.51     42.40 o 
  -8  -6   6     1333.78     1305.68     50.35 o 
  -7  -6   6      474.65      563.36     52.09 o 
  -6  -6   6     1704.42     1744.82    175.52 o 
  -5  -6   6     4477.80     4566.46     55.81 o 
   0  -6   6      249.45      214.07    102.52 o 
   1  -6   6     2225.82     2330.80     68.20 o 
   2  -6   6      278.10      398.47     86.10 o 
   3  -6   6       69.23       84.09     47.09 o 
   4  -6   6       98.65      186.92     48.34 o 
   5  -6   6     2076.63     2057.97     49.08 o 
   6  -6   6     2329.12     2432.34     96.66 o 
   7  -6   6      151.44      116.03     57.59 o 
   8  -6   6      119.69      133.05     52.11 o 
   9  -6   6      662.65      610.90     97.64 o 
  10  -6   6      244.65      298.53     98.44 o 
  11  -6   6        1.37      109.58    102.81 o 
 -12  -5   6      147.64      274.90     87.67 o 
 -11  -5   6      280.51      357.10    111.08 o 
 -10  -5   6      414.38      454.32     95.68 o 
  -9  -5   6     3954.02     3896.57    113.11 o 
  -8  -5   6        8.40       25.26     42.67 o 
  -7  -5   6      161.13      185.25     66.91 o 
  -6  -5   6     1508.73     1476.92     73.28 o 
  -5  -5   6        1.06       70.48     77.98 o 
  -4  -5   6     2518.32     2445.87     89.71 o 
  -3  -5   6      319.05      242.32     82.93 o 
  -2  -5   6     7814.89     8027.24    111.84 o 
  -1  -5   6       39.76       64.95     55.34 o 
   0  -5   6    15421.48    15612.94    140.71 o 
   1  -5   6    10325.93    10631.22    114.86 o 
   2  -5   6     4913.71     5207.58    164.92 o 
   3  -5   6     2808.18     2814.29     54.61 o 
   4  -5   6     2488.34     2574.84     54.72 o 
   5  -5   6     4560.90     4607.35     92.43 o 
   6  -5   6       12.43        0.00     49.95 o 
   7  -5   6    13386.63    13546.72    314.24 o 
   8  -5   6      123.11      189.39     86.87 o 
   9  -5   6     6182.24     6330.32    108.35 o 
  10  -5   6     2955.79     3062.82     80.53 o 
  11  -5   6      854.07      902.74    100.92 o 
  12  -5   6     1630.16     1619.15     84.83 o 
 -12  -4   6     1598.01     1537.90     58.57 o 
 -11  -4   6       23.23      123.34     57.76 o 
 -10  -4   6     4494.33     4502.08    104.63 o 
  -9  -4   6     1594.77     1551.58     92.69 o 
  -8  -4   6     7643.35     7529.92    113.08 o 
  -7  -4   6     1629.92     1616.16     59.04 o 
  -6  -4   6     1985.16     1941.10     67.26 o 
  -5  -4   6    13122.99    13586.39    107.35 o 
  -4  -4   6        1.21        0.00     52.39 o 
  -3  -4   6     4423.61     4550.33     80.90 o 
  -2  -4   6     1261.61     1294.84     85.85 o 
  -1  -4   6     8782.66     8891.54    100.85 o 
   0  -4   6      644.59      726.69     74.89 o 
   1  -4   6      342.41      253.69     45.66 o 
   2  -4   6    12509.85    12512.11    127.82 o 
   3  -4   6       27.03        7.20     46.21 o 
   4  -4   6     9427.38     9450.78     88.56 o 
   5  -4   6     3325.28     3254.94     84.81 o 
   6  -4   6      662.91      731.18     49.65 o 
   7  -4   6       43.47       88.19     67.63 o 
   8  -4   6     3336.59     3509.31     97.57 o 
   9  -4   6      730.54      908.49     90.00 o 
  10  -4   6      498.68      557.90     95.39 o 
  11  -4   6      193.83      184.73     98.81 o 
  12  -4   6       44.84        0.00    102.89 o 
 -12  -3   6       77.87       39.98     59.92 o 
 -11  -3   6       39.21       60.96     69.69 o 
 -10  -3   6        7.29        0.00     65.70 o 
  -9  -3   6      113.12      175.97     63.88 o 
  -8  -3   6      434.66      381.15     92.33 o 
  -7  -3   6       10.17      107.76     62.62 o 
  -6  -3   6     1390.29     1411.27     63.64 o 
  -5  -3   6     1075.99     1082.61     62.03 o 
  -4  -3   6     6925.80     6965.91     91.16 o 
  -3  -3   6       11.73       18.42     58.69 o 
  -2  -3   6     8142.93     8238.21    169.33 o 
  -1  -3   6        5.16       49.66     48.27 o 
   0  -3   6    32450.02    34800.91    285.36 o 
   1  -3   6     1483.69     1206.51     51.85 o 
   2  -3   6       33.31       61.00     32.90 o 
   3  -3   6     1178.39     1023.46     60.40 o 
   4  -3   6     2103.06     2024.02     66.00 o 
   5  -3   6     9823.17    10110.25    462.95 o 
   6  -3   6        0.63       17.40     44.93 o 
   7  -3   6     7239.88     7247.48     88.69 o 
   8  -3   6      295.30      427.12     86.58 o 
   9  -3   6     2424.29     2518.03     97.28 o 
  10  -3   6     3554.79     3526.72    101.87 o 
  11  -3   6      391.64      563.21     96.19 o 
  12  -3   6      261.00      283.46    101.79 o 
 -13  -2   6      246.83      275.46     55.35 o 
 -12  -2   6     3225.58     3103.10    179.16 o 
 -11  -2   6       38.24      158.90     67.96 o 
 -10  -2   6     6697.30     6687.04    136.63 o 
  -9  -2   6     4296.32     4379.40     74.67 o 
  -8  -2   6     2279.87     2215.24     76.67 o 
  -7  -2   6      253.27      211.09     85.85 o 
  -6  -2   6     5997.70     5879.17    104.41 o 
  -5  -2   6     4650.45     4695.88     81.77 o 
  -4  -2   6      522.86      465.06     57.52 o 
  -3  -2   6     9364.95     9792.16    121.82 o 
  -2  -2   6      169.98      177.43     48.31 o 
  -1  -2   6    11677.07    11975.34    259.87 o 
   0  -2   6     3263.22     3149.05     55.08 o 
   1  -2   6     2472.98     2403.38     47.92 o 
   2  -2   6     6173.54     6213.09     54.61 o 
   3  -2   6    16525.69    16900.89    354.50 o 
   4  -2   6    10900.76    10918.46    334.91 o 
   5  -2   6       78.34      106.20     49.59 o 
   6  -2   6     6274.67     6434.69    205.08 o 
   7  -2   6       71.94       80.60     58.54 o 
   8  -2   6     8153.99     8327.08     92.40 o 
   9  -2   6       48.02       70.77     86.14 o 
  10  -2   6     1187.37     1291.42     95.90 o 
  11  -2   6       33.53      185.31     95.24 o 
  12  -2   6     1114.83      998.64    103.40 o 
 -13  -1   6       28.29      106.75     76.61 o 
 -12  -1   6     1651.82     1685.01    117.81 o 
 -11  -1   6     1084.62     1104.22     71.31 o 
 -10  -1   6       63.13      105.52     64.11 o 
  -9  -1   6     1626.91     1537.89     93.71 o 
  -8  -1   6      151.84      141.40     83.15 o 
  -7  -1   6      721.00      659.62     64.59 o 
  -6  -1   6       20.04        9.90     79.22 o 
  -5  -1   6     1707.59     1908.50     53.36 o 
  -4  -1   6        2.11       64.75     55.59 o 
  -3  -1   6      780.93      854.17    100.01 o 
  -2  -1   6     1855.78     1878.50     56.60 o 
  -1  -1   6     3319.20     3306.27    101.10 o 
   0  -1   6      462.63      363.37     42.73 o 
   1  -1   6      846.93      870.33     61.44 o 
   2  -1   6     2793.68     2760.43     48.11 o 
   3  -1   6     1448.13     1428.54     42.20 o 
   4  -1   6       93.30      173.81     46.93 o 
   5  -1   6     3951.46     3989.02     63.76 o 
   6  -1   6        1.18       50.51     45.64 o 
   7  -1   6      182.60      266.35     60.14 o 
   8  -1   6      900.12      807.28     63.93 o 
   9  -1   6     3135.82     2803.39     73.25 o 
  10  -1   6      494.26      545.81     95.02 o 
  11  -1   6      154.26      264.17     96.33 o 
  12  -1   6      472.07      221.94    109.29 o 
 -13   0   6      179.97      249.52     82.44 o 
 -12   0   6     1145.94     1097.61     61.76 o 
 -11   0   6      309.52      256.37     90.22 o 
 -10   0   6     6577.20     6111.81    117.30 o 
  -9   0   6      262.96      277.56     62.40 o 
  -8   0   6     4287.35     3915.90     82.06 o 
  -7   0   6       73.18      115.08     59.81 o 
  -6   0   6     9231.08     9443.79     78.40 o 
  -5   0   6     3572.46     3136.83     64.00 o 
  -4   0   6      211.52      229.77     45.68 o 
  -3   0   6    21713.86    22704.08    333.23 o 
  -2   0   6      230.16      299.94     59.40 o 
  -1   0   6    24822.65    24787.08    606.35 o 
   0   0   6     5473.09     5471.25    201.33 o 
   1   0   6    30591.05    30274.36    388.33 o 
   2   0   6     9347.06     9130.01     63.41 o 
   3   0   6    27828.08    27761.40    411.99 o 
   4   0   6    31268.20    32194.61    494.28 o 
   5   0   6     4913.18     5074.83    116.39 o 
   6   0   6    14130.26    13653.19    110.57 o 
   7   0   6       48.61       76.81     48.50 o 
   8   0   6     4720.93     4356.26    220.15 o 
   9   0   6      759.11      652.55     64.51 o 
  10   0   6     4226.58     4402.37    103.98 o 
  11   0   6     1492.28     1491.95     71.65 o 
  12   0   6     1299.39     1319.82     76.96 o 
 -13   1   6     2125.23     2029.58     82.25 o 
 -12   1   6      281.04      452.83     76.49 o 
 -11   1   6     2507.71     2449.73    104.71 o 
 -10   1   6      298.57      275.67     92.47 o 
  -9   1   6      928.81     1000.92     66.31 o 
  -8   1   6       94.33       96.50     61.85 o 
  -7   1   6     1848.74     1764.54     56.52 o 
  -6   1   6     3435.14     3356.85    160.81 o 
  -5   1   6     2792.37     2727.10     51.10 o 
  -4   1   6     5320.47     4909.39    172.24 o 
  -3   1   6      357.35      292.99     64.15 o 
  -2   1   6     2575.17     2454.12     59.48 o 
  -1   1   6     2154.85     1982.67     82.68 o 
   0   1   6       47.33       34.23     58.20 o 
   1   1   6      706.54      777.67     49.27 o 
   2   1   6      148.71      207.94     40.59 o 
   3   1   6      336.78      399.48     32.23 o 
   4   1   6      196.04      168.35     32.90 o 
   5   1   6        0.32        0.75     41.44 o 
   6   1   6       32.62       53.49     35.91 o 
   7   1   6      169.32      145.96     39.05 o 
   8   1   6        2.97       34.15     43.99 o 
   9   1   6        0.81        0.00     57.36 o 
  10   1   6        0.20       72.30     69.90 o 
  11   1   6       38.86       96.33     98.59 o 
  12   1   6      236.35      259.94    106.96 o 
 -13   2   6       17.72       86.48     83.21 o 
 -12   2   6      287.11      302.18    100.77 o 
 -11   2   6      165.54      217.06    116.43 o 
 -10   2   6     5896.39     5811.42     83.65 o 
  -9   2   6       72.52      131.14     61.66 o 
  -8   2   6     2540.16     2475.30    117.27 o 
  -7   2   6     6642.66     6667.59     79.68 o 
  -6   2   6      388.07      427.46     82.10 o 
  -5   2   6    16837.33    17451.50    391.30 o 
  -4   2   6     4001.81     4342.56     94.26 o 
  -3   2   6    13310.65    13348.34    137.91 o 
  -2   2   6     1965.46     2033.31     56.61 o 
  -1   2   6    38442.98    38582.80    146.17 o 
   0   2   6    16756.24    17978.00    294.13 o 
   1   2   6    27081.62    26330.91    124.33 o 
   2   2   6    10623.39    10791.37    110.27 o 
   3   2   6     6627.30     6568.76    101.26 o 
   4   2   6     3254.82     3055.30     56.03 o 
   5   2   6     1745.63     1613.60     39.97 o 
   6   2   6     6790.55     6951.67    120.25 o 
   7   2   6       46.87       76.98     38.76 o 
   8   2   6     2144.40     2220.00     85.58 o 
   9   2   6     1635.29     1612.79     52.02 o 
  10   2   6      661.97      704.26     76.00 o 
  11   2   6     2650.64     2612.40    109.80 o 
  12   2   6      127.16      109.37     76.31 o 
 -13   3   6      922.84      912.21    111.91 o 
 -12   3   6       75.95       60.14    104.78 o 
 -11   3   6     1343.60     1359.32    119.01 o 
 -10   3   6      609.31      597.70     76.49 o 
  -9   3   6      169.73      120.44     62.55 o 
  -8   3   6     2938.16     2931.65     70.01 o 
  -7   3   6     7272.41     7005.79    221.06 o 
  -6   3   6     4551.75     4329.92     89.52 o 
  -5   3   6     1543.60     1560.77    154.69 o 
  -4   3   6    13324.52    13087.00    254.99 o 
  -3   3   6      624.05      556.57     62.01 o 
  -2   3   6     6700.23     6938.45    103.80 o 
  -1   3   6     2031.85     2176.38     50.12 o 
   0   3   6    23926.45    25222.42    349.39 o 
   1   3   6     3169.42     3088.97    113.15 o 
   2   3   6     8271.17     8301.39     62.93 o 
   3   3   6     2889.19     3030.03     78.44 o 
   4   3   6       35.72       93.26     36.37 o 
   5   3   6     1720.69     1561.66     48.77 o 
   6   3   6      988.67      914.48     36.28 o 
   7   3   6     1048.29      954.73     41.29 o 
   8   3   6       11.95       91.64     44.19 o 
   9   3   6     1986.60     1988.26     74.89 o 
  10   3   6      210.69      291.96     74.53 o 
  11   3   6        4.57        0.00     83.30 o 
 -13   4   6       13.51      104.20    108.78 o 
 -12   4   6      233.52      258.02     72.26 o 
 -11   4   6       69.77       54.88     67.02 o 
 -10   4   6       25.40       47.77     64.76 o 
  -9   4   6       11.48       34.63     50.90 o 
  -8   4   6      392.36      524.34     60.90 o 
  -7   4   6     1843.07     1630.16     65.08 o 
  -6   4   6      206.09      206.81     61.06 o 
  -5   4   6     1046.99     1093.26     62.15 o 
  -4   4   6     2897.70     2732.51     57.06 o 
  -3   4   6     7492.82     8029.38     79.38 o 
  -2   4   6      354.19      408.66     49.05 o 
  -1   4   6     3623.08     3399.00    129.24 o 
   0   4   6     1551.14     1549.35     55.55 o 
   1   4   6      112.60       92.45     47.98 o 
   2   4   6     2235.84     2460.18     47.39 o 
   3   4   6      967.48      969.39     43.87 o 
   4   4   6       50.54       51.45     47.08 o 
   5   4   6     2503.97     2409.09     48.05 o 
   6   4   6     1046.14     1032.68     45.17 o 
   7   4   6      376.86      380.09     53.98 o 
   8   4   6     3199.85     3184.97    126.87 o 
   9   4   6      562.74      489.23     97.35 o 
  10   4   6     1898.79     1910.68     55.62 o 
  11   4   6     1266.32     1357.45     86.44 o 
 -13   5   6      728.83      691.21     89.76 o 
 -12   5   6      271.46      237.60     81.28 o 
 -11   5   6     3225.92     3204.69     79.73 o 
 -10   5   6      575.11      619.66     55.78 o 
  -9   5   6    11422.89    11045.60    138.31 o 
  -8   5   6     1987.51     1982.91     58.71 o 
  -7   5   6     6089.42     5970.68     98.44 o 
  -6   5   6     4087.06     3994.53    115.23 o 
  -5   5   6    15024.70    14248.12    236.61 o 
  -4   5   6    19441.23    18332.65     90.98 o 
  -3   5   6     2294.50     2109.04     62.32 o 
  -2   5   6    16483.91    16679.37    718.74 o 
  -1   5   6       17.24       59.25     57.74 o 
   0   5   6     7866.55     7604.85     78.00 o 
   1   5   6     8522.27     8686.29    187.86 o 
   2   5   6     4636.40     4505.27    126.59 o 
   3   5   6      843.88      797.68     42.50 o 
   4   5   6      555.08      425.33     47.45 o 
   5   5   6    10469.12    10360.65    230.02 o 
   6   5   6      100.85      172.03     42.84 o 
   7   5   6     1739.95     1719.73     90.09 o 
   8   5   6       35.57       64.47     54.01 o 
   9   5   6     1676.39     1540.30     73.97 o 
  10   5   6      281.27      296.71     75.58 o 
  11   5   6       11.14        0.00    111.33 o 
 -12   6   6       14.23        0.00     75.48 o 
 -11   6   6      385.41      383.35     72.57 o 
 -10   6   6      785.72      811.55     70.43 o 
  -9   6   6     1295.59     1275.78     68.63 o 
  -8   6   6      121.70      166.74     50.99 o 
  -7   6   6       62.74       65.80     61.31 o 
  -6   6   6      561.02      554.01     45.37 o 
  -5   6   6      126.95      161.14     50.48 o 
  -4   6   6      865.91      768.90     49.36 o 
  -3   6   6      183.72      170.90     57.54 o 
  -2   6   6      134.89      208.43     41.68 o 
  -1   6   6       76.39       77.23     58.07 o 
   0   6   6     3047.95     2842.56    124.87 o 
   1   6   6     2001.64     1931.69     53.65 o 
   2   6   6      603.75      629.19     57.30 o 
   3   6   6      161.29      187.96     49.26 o 
   4   6   6      431.11      465.20     59.26 o 
   5   6   6       87.25       78.61     43.91 o 
   6   6   6     2630.78     2586.76     59.93 o 
   7   6   6      348.17      404.07     54.03 o 
   8   6   6     1694.44     1537.46     62.01 o 
   9   6   6       31.11        0.00     60.58 o 
  10   6   6     2938.11     2857.16     93.93 o 
 -12   7   6        9.79        0.00     78.88 o 
 -11   7   6     3043.88     3126.95     83.79 o 
 -10   7   6      137.99      153.38     69.71 o 
  -9   7   6     4902.59     4823.61     81.30 o 
  -8   7   6     1504.24     1481.54     69.79 o 
  -7   7   6     2656.71     2634.10     69.71 o 
  -6   7   6     1392.62     1409.11    149.63 o 
  -5   7   6     6428.24     6084.57    215.24 o 
  -4   7   6     4745.97     4687.23    233.40 o 
  -3   7   6       58.59        0.00     57.17 o 
  -2   7   6     4888.55     4761.65    133.98 o 
  -1   7   6       50.58        0.00     40.90 o 
   0   7   6     3650.93     3516.25     52.64 o 
   1   7   6      944.89      921.41     44.04 o 
   2   7   6     2763.07     2825.29     65.52 o 
   3   7   6     2046.06     2028.27     59.93 o 
   4   7   6     2198.41     2095.94     69.08 o 
   5   7   6     4707.88     4665.79    160.91 o 
   6   7   6        0.58       35.46     40.76 o 
   7   7   6     1466.10     1494.87     51.87 o 
   8   7   6      180.88      184.80     49.70 o 
   9   7   6     1489.79     1426.13    132.23 o 
 -11   8   6      200.93      186.48     75.57 o 
 -10   8   6      363.59      400.27     73.09 o 
  -9   8   6       14.78       10.53     48.43 o 
  -8   8   6      206.08      233.36    117.67 o 
  -7   8   6      197.66      269.87     70.23 o 
  -6   8   6      652.50      593.47     51.72 o 
  -5   8   6     1558.86     1371.19     65.28 o 
  -4   8   6       10.10       12.15     60.64 o 
  -3   8   6      371.01      415.49     42.38 o 
  -2   8   6      192.80      229.28     41.76 o 
  -1   8   6      833.19      675.17     50.07 o 
   0   8   6       32.93      125.04     58.61 o 
   1   8   6      276.74      472.03     59.01 o 
   2   8   6        6.36       78.42     75.25 o 
   3   8   6      838.86      790.52     45.56 o 
   4   8   6       59.94      109.31     53.26 o 
   5   8   6      196.53      249.63     40.59 o 
   6   8   6      203.63      274.04     48.01 o 
   7   8   6        7.66        0.67     57.69 o 
   8   8   6      125.01      158.58     51.97 o 
 -11   9   6      395.12      464.48     79.66 o 
 -10   9   6      593.01      622.24     75.27 o 
  -9   9   6     2282.52     2249.77     77.60 o 
  -8   9   6       84.77      176.75     68.21 o 
  -7   9   6     1661.78     1609.84     59.23 o 
  -6   9   6       10.30       83.01     51.87 o 
  -5   9   6      904.52      964.19     53.92 o 
  -4   9   6       70.55       44.89     66.26 o 
  -3   9   6      586.30      635.29     62.58 o 
  -2   9   6     3463.01     3455.53    133.36 o 
  -1   9   6      662.07      623.29     62.59 o 
   0   9   6     5342.71     5391.98    213.89 o 
   1   9   6      682.28      754.90     52.02 o 
   2   9   6     2519.13     2454.15    109.98 o 
   3   9   6     1008.35     1087.67     55.94 o 
   4   9   6     1331.30     1413.30     77.61 o 
   5   9   6     1927.59     1896.02     91.36 o 
   6   9   6     1242.79     1250.19     60.50 o 
   7   9   6     1122.48     1244.46    108.67 o 
   8   9   6        5.73        0.00     78.01 o 
 -10  10   6     1327.23     1410.82    119.52 o 
  -9  10   6        0.00       58.84     61.18 o 
  -8  10   6     3010.25     3140.22    172.49 o 
  -7  10   6      662.00      684.13     59.82 o 
  -6  10   6     1142.27     1227.29    101.47 o 
  -5  10   6     3184.17     3248.64     92.62 o 
  -4  10   6      428.06      444.02     59.60 o 
  -3  10   6     1488.45     1520.61     67.17 o 
  -2  10   6      628.74      653.09    149.09 o 
  -1  10   6     2071.67     1975.32    146.39 o 
   0  10   6      111.57       79.78     52.00 o 
   1  10   6     1256.96     1153.82     62.98 o 
   2  10   6      111.11      194.25     54.77 o 
   3  10   6        4.16       86.50     46.12 o 
   4  10   6      205.85      207.85     45.02 o 
   5  10   6      123.02      198.14     42.14 o 
   6  10   6      159.85      225.39     61.60 o 
  -9  11   6       68.77       43.37     78.05 o 
  -8  11   6        0.20        0.00     60.64 o 
  -7  11   6      299.84      345.13    110.39 o 
  -6  11   6       21.79       56.55     58.52 o 
  -5  11   6      153.41      258.71     71.28 o 
  -4  11   6      532.32      573.67     68.81 o 
  -3  11   6      168.99      237.39    116.21 o 
  -2  11   6     2079.52     2102.92    109.40 o 
  -1  11   6      192.65      249.79     83.04 o 
   0  11   6     2477.74     2297.40     91.56 o 
   1  11   6      287.50      235.81     56.43 o 
   2  11   6      915.04      901.58     57.10 o 
   3  11   6      581.18      720.81    100.70 o 
   4  11   6      819.89      949.23     62.20 o 
   5  11   6      632.83      770.83     63.87 o 
  -7  12   6       40.79      162.14     75.68 o 
  -6  12   6      526.44      531.22     64.04 o 
  -5  12   6      408.16      390.73     61.92 o 
  -4  12   6      721.70      765.87     52.93 o 
  -3  12   6     1436.94     1304.25    165.76 o 
  -2  12   6      109.93      147.51     70.02 o 
  -1  12   6      816.00      915.72     57.83 o 
   0  12   6       78.15      207.86     69.07 o 
   1  12   6      288.03      386.68    126.48 o 
   2  12   6      207.57      211.51     52.57 o 
   3  12   6      241.36      240.39     48.08 o 
  -4  13   6      103.06      151.12     63.04 o 
  -3  13   6       90.78       74.52     83.95 o 
  -2  13   6      288.77      428.25     63.71 o 
  -1  13   6       19.69        0.00     61.29 o 
   0  13   6        0.85       59.19     85.92 o 
  -1 -13   7      186.07      169.87     76.02 o 
   0 -13   7     1404.50     1322.99     82.76 o 
   1 -13   7      206.51      400.27    146.61 o 
   2 -13   7      949.23      927.62     70.94 o 
   3 -13   7     1037.71     1096.56     82.62 o 
  -4 -12   7       10.69       87.01    106.96 o 
  -3 -12   7      561.72      537.73    102.74 o 
  -2 -12   7        5.44      205.70    104.92 o 
  -1 -12   7        2.82        0.00    103.40 o 
   0 -12   7       13.36        0.00     87.36 o 
   1 -12   7      290.18      293.80     61.88 o 
   2 -12   7      224.42      257.80     79.62 o 
   3 -12   7       88.50       22.06     60.26 o 
   4 -12   7      207.00      272.64     62.04 o 
   5 -12   7       72.22       67.56     90.25 o 
   6 -12   7       10.87       77.36     79.11 o 
  -6 -11   7      788.49      820.90    109.80 o 
  -5 -11   7        7.55        0.00     70.56 o 
  -4 -11   7      112.52      268.17     97.35 o 
  -3 -11   7      133.09      259.22     97.06 o 
  -2 -11   7      515.74      554.84     69.76 o 
  -1 -11   7       19.45      108.49     95.09 o 
   0 -11   7     1485.88     1632.95     84.41 o 
   1 -11   7      967.81     1043.70     63.29 o 
   2 -11   7       20.87       79.88     58.76 o 
   3 -11   7     1212.53     1221.42     74.84 o 
   4 -11   7       76.19      261.31     70.33 o 
   5 -11   7     1133.84     1058.77     74.26 o 
   6 -11   7       59.89       77.89     73.19 o 
   7 -11   7     2002.70     1985.07     98.45 o 
  -7 -10   7      532.10      406.58     63.18 o 
  -6 -10   7     1845.99     1752.96     82.72 o 
  -5 -10   7      704.56      603.91     74.56 o 
  -4 -10   7       10.08       61.45     91.67 o 
  -3 -10   7     1617.35     1616.31     96.11 o 
  -2 -10   7       48.56       63.20     64.08 o 
  -1 -10   7     4042.11     4043.47    100.99 o 
   0 -10   7        5.99       25.39     75.59 o 
   1 -10   7     2291.29     2408.33     73.95 o 
   2 -10   7     3295.13     3281.08     76.91 o 
   3 -10   7     1657.04     1586.14     60.40 o 
   4 -10   7     3426.43     3533.88    152.84 o 
   5 -10   7       22.12       74.58     68.50 o 
   6 -10   7      642.99      623.70     51.23 o 
   7 -10   7      163.53      226.07     51.98 o 
   8 -10   7     1130.09     1112.50     80.03 o 
  -8  -9   7      100.91       92.07     81.70 o 
  -7  -9   7      142.04      245.12     51.92 o 
  -6  -9   7      341.77      254.16    100.37 o 
  -5  -9   7      460.78      523.53     68.01 o 
  -4  -9   7      270.98      394.94     89.20 o 
  -3  -9   7      459.30      492.29     87.96 o 
  -2  -9   7        3.30       48.49     86.58 o 
  -1  -9   7       32.38       63.35     85.92 o 
   0  -9   7     1057.47     1121.29     74.86 o 
   1  -9   7      951.55     1027.42     83.52 o 
   2  -9   7      380.79      389.88     55.31 o 
   3  -9   7     1882.50     2017.32     59.69 o 
   4  -9   7      969.61     1032.38     66.39 o 
   5  -9   7     3128.09     3120.01     60.47 o 
   6  -9   7      208.39      230.57     59.34 o 
   7  -9   7     1687.59     1720.89     61.36 o 
   8  -9   7        5.25       14.51     51.14 o 
   9  -9   7     1563.15     1692.16     77.66 o 
  -9  -8   7      246.65      399.40    114.68 o 
  -8  -8   7      985.31      901.94     71.10 o 
  -7  -8   7      309.38      481.35     55.17 o 
  -6  -8   7     1305.31     1306.14     76.27 o 
  -5  -8   7     5983.92     5934.31    117.67 o 
  -4  -8   7     1532.37     1560.54     67.72 o 
  -3  -8   7     6484.84     6552.99     85.41 o 
  -2  -8   7      318.38      347.10     60.58 o 
  -1  -8   7     7626.70     7650.65    107.11 o 
   0  -8   7     5615.95     5573.34    104.41 o 
   1  -8   7     4618.09     4506.28     68.02 o 
   2  -8   7     1114.79     1100.29     64.16 o 
   3  -8   7     5708.56     5610.94    179.67 o 
   4  -8   7     5055.11     4996.58     58.18 o 
   5  -8   7        0.57       22.84     38.99 o 
   6  -8   7     3970.62     3872.40     62.85 o 
   7  -8   7      259.98      243.19     55.64 o 
   8  -8   7     2102.09     2108.42     70.45 o 
   9  -8   7      684.88      622.20     74.30 o 
  10  -8   7      576.12      553.89     76.60 o 
 -10  -7   7      326.49      281.34     60.90 o 
  -9  -7   7       18.93      111.53     71.08 o 
  -8  -7   7      149.46      190.64     67.68 o 
  -7  -7   7       44.82      114.17    160.15 o 
  -6  -7   7     1459.08     1499.12    133.61 o 
  -5  -7   7      631.57      598.72     73.21 o 
  -4  -7   7     1434.85     1363.72    170.60 o 
  -3  -7   7      344.88      329.26     60.51 o 
  -2  -7   7     2821.13     2816.28     70.26 o 
  -1  -7   7      113.39      111.04     81.26 o 
   0  -7   7        0.24       71.87     64.29 o 
   1  -7   7      548.77      578.10     61.22 o 
   2  -7   7       36.74       21.87     49.42 o 
   3  -7   7     3716.91     3721.45     58.29 o 
   4  -7   7      289.35      284.55     50.95 o 
   5  -7   7      795.69      824.08     53.72 o 
   6  -7   7      256.99      353.29     52.35 o 
   7  -7   7      916.70      879.05     58.16 o 
   8  -7   7      346.30      331.78     52.70 o 
   9  -7   7      681.24      674.03     99.68 o 
  10  -7   7      178.76      240.36    104.05 o 
  11  -7   7       33.87       43.18     80.24 o 
 -11  -6   7      367.41      453.37     64.44 o 
 -10  -6   7     1301.71     1425.74     65.17 o 
  -9  -6   7      403.57      407.90     45.70 o 
  -8  -6   7     1730.39     1627.53    150.18 o 
  -7  -6   7      334.98      485.60     62.98 o 
  -6  -6   7     1594.90     1531.27     65.90 o 
  -5  -6   7     6688.22     6716.89     85.05 o 
  -4  -6   7      313.41      210.87     83.81 o 
  -3  -6   7     2942.42     2941.37     90.65 o 
  -2  -6   7      410.04      570.27     83.23 o 
  -1  -6   7    12204.50    12864.38    122.40 o 
   0  -6   7     1541.41     1504.13     69.20 o 
   1  -6   7     4653.32     4656.42    188.73 o 
   2  -6   7      418.92      428.83     43.60 o 
   3  -6   7     5916.86     6114.04    100.67 o 
   4  -6   7     8721.63     8781.96    111.71 o 
   5  -6   7      160.76      203.37     49.51 o 
   6  -6   7     6688.98     6570.10    103.73 o 
   7  -6   7        0.59        0.00     53.89 o 
   8  -6   7     4514.02     4582.80     69.91 o 
   9  -6   7      542.78      555.06     69.83 o 
  10  -6   7     2381.71     2355.66    106.31 o 
  11  -6   7      250.58      450.86    105.51 o 
 -11  -5   7     1145.33     1019.23     62.63 o 
 -10  -5   7       89.60       68.49     62.17 o 
  -9  -5   7     3756.80     3707.60     67.68 o 
  -8  -5   7        6.43       78.31     79.95 o 
  -7  -5   7    12692.59    13138.30    317.43 o 
  -6  -5   7     2463.17     2420.95     80.81 o 
  -5  -5   7     2735.69     2597.91     91.24 o 
  -4  -5   7     5401.76     5663.28     82.64 o 
  -3  -5   7     1358.00     1367.36     64.08 o 
  -2  -5   7     3870.18     3567.35     93.93 o 
  -1  -5   7      568.28      550.76     79.29 o 
   0  -5   7      552.40      560.34     51.50 o 
   1  -5   7      685.54      698.89     50.52 o 
   2  -5   7     1145.83     1255.06     61.27 o 
   3  -5   7     7936.34     8176.32     83.71 o 
   4  -5   7       37.43       75.87     48.27 o 
   5  -5   7     1474.36     1429.51     49.41 o 
   6  -5   7      780.45      763.63     52.32 o 
   7  -5   7     4251.01     4071.01     63.57 o 
   8  -5   7        0.13       14.49     91.38 o 
   9  -5   7       63.84        0.00     97.13 o 
  10  -5   7       17.12      100.85     99.75 o 
  11  -5   7       47.87        0.00    107.25 o 
 -12  -4   7       93.41      131.16     62.60 o 
 -11  -4   7      673.98      620.49    146.84 o 
 -10  -4   7      149.38      210.50     68.37 o 
  -9  -4   7      294.88      274.87     66.11 o 
  -8  -4   7     1703.25     1523.59    134.09 o 
  -7  -4   7     2230.73     2309.16     93.60 o 
  -6  -4   7      365.21      466.50     78.53 o 
  -5  -4   7     5394.81     5470.39     75.16 o 
  -4  -4   7      574.96      664.35     82.28 o 
  -3  -4   7     2632.76     2303.74     70.48 o 
  -2  -4   7     2582.31     2364.61     90.07 o 
  -1  -4   7    20232.94    21270.18    149.49 o 
   0  -4   7      531.68      507.87     81.19 o 
   1  -4   7    10683.74    10979.16    174.64 o 
   2  -4   7     3617.89     3636.46     92.58 o 
   3  -4   7     4070.10     4109.80     71.15 o 
   4  -4   7     4192.70     4146.37    143.77 o 
   5  -4   7     2856.14     2798.51     69.67 o 
   6  -4   7     8452.23     8529.28    162.92 o 
   7  -4   7      166.01      194.67     50.00 o 
   8  -4   7     9590.14     9878.08    117.45 o 
   9  -4   7      640.34      605.22     68.95 o 
  10  -4   7     1774.82     1839.99     75.51 o 
  11  -4   7      548.37      491.42     69.83 o 
  12  -4   7      711.68      727.77    111.40 o 
 -12  -3   7      337.91      365.03     53.98 o 
 -11  -3   7     5123.84     4996.05     83.64 o 
 -10  -3   7      130.21      173.68     67.07 o 
  -9  -3   7     5660.45     5388.60    264.31 o 
  -8  -3   7      452.16      438.85     86.79 o 
  -7  -3   7     5793.80     5845.39    105.87 o 
  -6  -3   7    11532.33    11011.79    118.18 o 
  -5  -3   7     1872.91     2008.92     88.25 o 
  -4  -3   7    10398.58    11011.42    117.01 o 
  -3  -3   7      754.18      873.40     83.08 o 
  -2  -3   7     1504.18     1418.79     59.31 o 
  -1  -3   7     2777.80     2793.27    167.80 o 
   0  -3   7     8274.01     8251.83    128.73 o 
   1  -3   7     6797.17     6887.24    143.57 o 
   2  -3   7     3478.55     3509.62     53.19 o 
   3  -3   7    18736.96    19696.78    409.53 o 
   4  -3   7      526.93      627.08     59.91 o 
   5  -3   7     4636.27     4464.08     75.48 o 
   6  -3   7     1420.76     1484.41     73.98 o 
   7  -3   7     1072.49     1106.59     72.22 o 
   8  -3   7     1229.76     1144.70     91.96 o 
   9  -3   7     1312.38     1320.11     69.32 o 
  10  -3   7       33.26      101.43     90.80 o 
  11  -3   7      275.48      403.24     98.88 o 
  12  -3   7      128.36        0.00    108.13 o 
 -12  -2   7      103.03      122.99     60.18 o 
 -11  -2   7      330.93      347.63     57.45 o 
 -10  -2   7        0.16       15.43     63.20 o 
  -9  -2   7      312.54      314.08     89.05 o 
  -8  -2   7      141.25      297.66     86.87 o 
  -7  -2   7      674.32      617.97     87.74 o 
  -6  -2   7     2740.40     2631.99     69.76 o 
  -5  -2   7      760.55      743.06     83.01 o 
  -4  -2   7     1602.29     1704.56     65.24 o 
  -3  -2   7     1649.46     1669.97     54.39 o 
  -2  -2   7       53.10       24.77     57.46 o 
  -1  -2   7     2242.89     2451.78     45.86 o 
   0  -2   7      292.67      283.70     34.51 o 
   1  -2   7     4974.68     5211.26    105.72 o 
   2  -2   7      562.22      523.04     33.89 o 
   3  -2   7       28.95       34.45     35.25 o 
   4  -2   7     3882.60     3896.94    104.01 o 
   5  -2   7      224.93      229.60     37.45 o 
   6  -2   7     2999.84     2619.65     94.22 o 
   7  -2   7       58.74       45.27     54.70 o 
   8  -2   7      830.13      845.58     63.13 o 
   9  -2   7      673.84      666.90     65.68 o 
  10  -2   7     1151.13     1187.00     94.44 o 
  11  -2   7      718.13      603.19     98.44 o 
  12  -2   7      162.86      419.77    107.25 o 
 -13  -1   7      846.94      865.77     79.24 o 
 -12  -1   7      253.33      299.28     60.60 o 
 -11  -1   7     3616.66     3704.77     78.49 o 
 -10  -1   7       13.52       15.28     52.56 o 
  -9  -1   7     4926.60     4620.52     83.37 o 
  -8  -1   7      357.16      285.28     61.09 o 
  -7  -1   7     2358.26     2375.17     92.55 o 
  -6  -1   7      537.06      557.05     47.46 o 
  -5  -1   7     6733.43     7185.77    438.81 o 
  -4  -1   7    10776.86    10620.18     74.58 o 
  -3  -1   7     2186.21     2144.77    136.09 o 
  -2  -1   7    23269.43    22332.43    554.76 o 
  -1  -1   7      304.06      311.57     57.22 o 
   0  -1   7    21568.00    21877.96    100.23 o 
   1  -1   7     1798.31     1782.44     50.91 o 
   2  -1   7    17606.77    17931.23    302.07 o 
   3  -1   7     3484.18     3567.87     78.63 o 
   4  -1   7    12995.59    12392.33    455.59 o 
   5  -1   7    11341.82    11883.64    197.16 o 
   6  -1   7      782.96      770.04     41.79 o 
   7  -1   7     4188.81     3959.63     59.36 o 
   8  -1   7     1292.67     1350.91     90.51 o 
   9  -1   7     1286.39     1316.47     94.15 o 
  10  -1   7     1561.81     1622.57     71.50 o 
  11  -1   7     1358.71     1453.79    101.43 o 
  12  -1   7      978.09      858.69    110.17 o 
 -13   0   7      310.81      337.16     78.31 o 
 -12   0   7       69.21      124.46     59.27 o 
 -11   0   7      589.25      727.77     97.06 o 
 -10   0   7     2280.79     2247.31    100.63 o 
  -9   0   7      548.24      466.88     64.00 o 
  -8   0   7      192.20      193.23     50.98 o 
  -7   0   7     1371.95     1205.65     60.07 o 
  -6   0   7       83.16       82.55     58.14 o 
  -5   0   7      891.11      861.04     58.90 o 
  -4   0   7      129.66      113.06     48.00 o 
  -3   0   7     3468.86     3584.24    188.15 o 
  -2   0   7     1054.06     1092.95     52.14 o 
  -1   0   7     3277.98     3021.67     85.26 o 
   0   0   7     2397.44     2691.79     49.12 o 
   1   0   7     1031.78     1099.38     48.72 o 
   2   0   7      252.30      278.32     39.34 o 
   3   0   7       24.10       71.80     39.75 o 
   4   0   7      142.20      144.25     35.92 o 
   5   0   7      216.89      384.17     40.94 o 
   6   0   7        1.47       21.79     43.22 o 
   7   0   7       95.32      123.31     37.06 o 
   8   0   7      133.58      145.72     44.24 o 
   9   0   7      218.25      184.58     63.20 o 
  10   0   7     2099.59     2281.83     98.59 o 
  11   0   7      328.56      387.59    100.92 o 
  12   0   7      398.93      504.23    107.91 o 
 -13   1   7     1277.75     1357.90    107.22 o 
 -12   1   7      521.92      577.34    103.98 o 
 -11   1   7     1663.64     1647.40    100.19 o 
 -10   1   7     1416.79     1310.20     96.70 o 
  -9   1   7     7252.74     7279.25    145.30 o 
  -8   1   7      493.14      497.59     60.70 o 
  -7   1   7     4363.23     4140.35    221.53 o 
  -6   1   7     1573.61     1576.36     62.27 o 
  -5   1   7    10360.27    10306.98    147.92 o 
  -4   1   7    20249.57    19624.49    214.87 o 
  -3   1   7      167.51      146.99     48.99 o 
  -2   1   7    39487.18    37999.36    227.87 o 
  -1   1   7      219.45      230.61     46.77 o 
   0   1   7    41913.02    41389.91    636.21 o 
   1   1   7     1517.32     1480.28     50.09 o 
   2   1   7    12340.29    12182.07    225.45 o 
   3   1   7     2821.22     2821.08     47.07 o 
   4   1   7     8014.23     7783.72    160.05 o 
   5   1   7    10834.14    10872.98     67.44 o 
   6   1   7       21.03        1.52     40.89 o 
   7   1   7     2378.66     2403.43     61.82 o 
   8   1   7      259.55      285.11     47.91 o 
   9   1   7     2783.57     2854.29     68.61 o 
  10   1   7     1469.63     1402.24     70.85 o 
  11   1   7     2040.17     1893.88     79.73 o 
  12   1   7      822.29      747.72    112.64 o 
 -13   2   7      210.59      310.55    109.37 o 
 -12   2   7      895.14      986.11    106.16 o 
 -11   2   7       32.63      144.83     94.00 o 
 -10   2   7     1960.93     2023.31     71.37 o 
  -9   2   7      338.86      362.94     63.22 o 
  -8   2   7      406.23      458.21     60.97 o 
  -7   2   7     2235.01     2323.59     73.43 o 
  -6   2   7     5431.27     5313.89     65.63 o 
  -5   2   7    12800.23    12311.61    496.99 o 
  -4   2   7      958.64     1090.55     70.74 o 
  -3   2   7     2545.28     2524.21     59.19 o 
  -2   2   7     2111.62     2167.18     89.09 o 
  -1   2   7     1352.57     1340.47     59.12 o 
   0   2   7      724.36      787.55     51.48 o 
   1   2   7      918.09      865.21     42.90 o 
   2   2   7        6.98       58.62     39.24 o 
   3   2   7     1166.82     1030.37     44.74 o 
   4   2   7      736.79      821.29     48.15 o 
   5   2   7      167.77      233.99     36.59 o 
   6   2   7        6.47       33.85     41.36 o 
   7   2   7       11.82        0.00     37.68 o 
   8   2   7      447.66      489.96     48.60 o 
   9   2   7       16.52       64.40     50.13 o 
  10   2   7      105.95      106.28     76.06 o 
  11   2   7      766.64      781.51     80.17 o 
 -13   3   7      287.98      398.58    111.11 o 
 -12   3   7       60.40       55.70    103.69 o 
 -11   3   7      356.43      378.08     66.70 o 
 -10   3   7      541.06      458.82     66.26 o 
  -9   3   7     5827.37     5771.64     80.63 o 
  -8   3   7     1164.09     1193.31     54.11 o 
  -7   3   7      813.37      773.35     80.39 o 
  -6   3   7     4360.78     4324.41    207.55 o 
  -5   3   7     2639.05     2763.40    108.71 o 
  -4   3   7     5225.99     4958.10    188.77 o 
  -3   3   7     2910.55     2953.99     58.63 o 
  -2   3   7     2811.58     3002.86    107.22 o 
  -1   3   7      297.79      259.81     49.86 o 
   0   3   7    28743.83    27972.68    491.38 o 
   1   3   7      110.56      117.09     57.00 o 
   2   3   7       48.67       93.51     40.19 o 
   3   3   7       21.06       59.24     36.80 o 
   4   3   7      521.34      640.91     43.61 o 
   5   3   7     2979.49     3021.83     73.04 o 
   6   3   7      160.83      144.21     42.28 o 
   7   3   7     2734.65     2586.44    691.30 o 
   8   3   7       31.28       70.36     44.80 o 
   9   3   7     4373.24     4357.86    168.34 o 
  10   3   7     1597.36     1678.38     75.11 o 
  11   3   7     1803.14     1966.43    192.56 o 
 -13   4   7      202.66      167.91    111.48 o 
 -12   4   7     1056.21     1118.57     75.47 o 
 -11   4   7       32.95       70.10     70.25 o 
 -10   4   7     4839.66     4755.70     71.99 o 
  -9   4   7      109.98      139.71     53.35 o 
  -8   4   7     4700.07     4601.66    261.07 o 
  -7   4   7     2819.40     2839.27     68.55 o 
  -6   4   7    13495.77    12765.21    117.52 o 
  -5   4   7     6530.69     6550.96    179.23 o 
  -4   4   7     5711.54     5763.92     73.16 o 
  -3   4   7     1885.06     1738.21    138.31 o 
  -2   4   7     3737.74     3558.41    113.30 o 
  -1   4   7     3295.49     3363.97     55.01 o 
   0   4   7      299.39      314.78     43.09 o 
   1   4   7    18611.06    18143.82    146.43 o 
   2   4   7      341.47      414.48     55.78 o 
   3   4   7     5334.22     5076.86     59.66 o 
   4   4   7     2569.72     2592.49     54.01 o 
   5   4   7       25.66       25.03     47.94 o 
   6   4   7     1066.49     1037.41     57.23 o 
   7   4   7      630.58      630.34     86.07 o 
   8   4   7     2219.82     2192.16     64.72 o 
   9   4   7        7.37        0.00     54.62 o 
  10   4   7      647.71      738.96     75.12 o 
  11   4   7      673.65      708.33    139.73 o 
 -12   5   7        3.81        0.00     75.60 o 
 -11   5   7      109.49      126.48     70.39 o 
 -10   5   7        9.52       50.18     54.70 o 
  -9   5   7      108.84      133.55     45.72 o 
  -8   5   7      342.57      343.51     62.22 o 
  -7   5   7      300.05      335.31     49.49 o 
  -6   5   7       37.28       66.73     60.83 o 
  -5   5   7     1162.53     1139.58     92.76 o 
  -4   5   7      272.99      213.92     89.85 o 
  -3   5   7     1610.82     1514.88     60.50 o 
  -2   5   7       26.56       20.14     47.66 o 
  -1   5   7     1144.50     1271.27    110.39 o 
   0   5   7       25.64       68.35     56.86 o 
   1   5   7     1334.89     1345.57     60.04 o 
   2   5   7     1752.64     1755.85     67.89 o 
   3   5   7      586.66      636.74     49.91 o 
   4   5   7     1261.57     1215.86     40.98 o 
   5   5   7     2294.75     2264.77     54.98 o 
   6   5   7      271.86      255.71     43.29 o 
   7   5   7     4736.70     4492.88    140.10 o 
   8   5   7       47.04       62.20     47.80 o 
   9   5   7     3385.64     3458.40    119.73 o 
  10   5   7        2.04       23.66    105.36 o 
 -12   6   7     2815.76     2768.85     86.37 o 
 -11   6   7      558.91      474.14     71.39 o 
 -10   6   7     8800.93     8791.33    314.04 o 
  -9   6   7       26.81       94.21     65.66 o 
  -8   6   7     6421.39     6330.66     72.99 o 
  -7   6   7       57.06       88.49     50.81 o 
  -6   6   7     8120.06     7897.15    179.89 o 
  -5   6   7     3070.82     3061.98     94.40 o 
  -4   6   7     6409.97     6341.97    138.02 o 
  -3   6   7     6691.83     6161.47    247.82 o 
  -2   6   7       35.38      126.64     47.72 o 
  -1   6   7     4428.44     4513.39    117.70 o 
   0   6   7      707.01      809.67     43.56 o 
   1   6   7     7126.28     7209.09     69.52 o 
   2   6   7     2189.60     2028.81     78.18 o 
   3   6   7     2627.42     2618.90     67.52 o 
   4   6   7     3065.36     2863.20     59.65 o 
   5   6   7     1332.14     1343.87     42.60 o 
   6   6   7     3603.77     3672.39     60.94 o 
   7   6   7        3.68       41.01     46.44 o 
   8   6   7     2006.50     1904.44     67.86 o 
   9   6   7       24.61       14.50     52.37 o 
  10   6   7     1064.73     1113.39     80.96 o 
 -12   7   7       12.90       37.80     77.66 o 
 -11   7   7      366.60      341.05     62.92 o 
 -10   7   7        3.08       62.09     69.43 o 
  -9   7   7     1540.93     1421.08    112.35 o 
  -8   7   7      173.90      228.88     64.69 o 
  -7   7   7      231.76      253.63     84.83 o 
  -6   7   7       49.03      101.90     61.21 o 
  -5   7   7      123.07       88.41     60.11 o 
  -4   7   7      527.38      632.12     60.61 o 
  -3   7   7      873.83      946.84     51.18 o 
  -2   7   7      307.40      383.90     63.38 o 
  -1   7   7      146.18      242.72     80.46 o 
   0   7   7       27.42      127.74    127.13 o 
   1   7   7       13.56       32.97     58.00 o 
   2   7   7      529.43      579.83     49.77 o 
   3   7   7     2852.73     2836.01     65.92 o 
   4   7   7        0.06        0.00     43.32 o 
   5   7   7      879.47      871.55     49.46 o 
   6   7   7      152.33      219.01     46.68 o 
   7   7   7       98.03      166.03     56.77 o 
   8   7   7      159.06      149.76     51.37 o 
   9   7   7       63.43      173.39     63.02 o 
 -11   8   7      103.91      208.49     77.00 o 
 -10   8   7     1704.41     1667.38     64.62 o 
  -9   8   7      220.50      265.02     57.51 o 
  -8   8   7     1468.54     1472.42     70.38 o 
  -7   8   7      920.27      863.95     48.97 o 
  -6   8   7     1481.34     1549.94     66.80 o 
  -5   8   7      393.72      369.33     52.14 o 
  -4   8   7      418.85      382.98     44.70 o 
  -3   8   7     2537.39     2660.77     57.06 o 
  -2   8   7       18.57       63.74     48.19 o 
  -1   8   7     2618.95     2537.33     66.11 o 
   0   8   7        1.56        8.02     72.45 o 
   1   8   7     4753.07     4649.89    244.69 o 
   2   8   7       79.06      153.58     44.03 o 
   3   8   7     2424.80     2440.90     52.99 o 
   4   8   7     1520.50     1446.66     39.94 o 
   5   8   7     2241.79     2320.89    104.49 o 
   6   8   7     1853.07     1937.98     61.07 o 
   7   8   7      382.98      458.49     51.85 o 
   8   8   7      586.45      706.51     63.30 o 
 -10   9   7      201.37      262.66     75.58 o 
  -9   9   7     1405.73     1296.04     75.11 o 
  -8   9   7        1.77       42.81     85.30 o 
  -7   9   7     1751.94     1946.60    150.76 o 
  -6   9   7      407.93      409.09     53.88 o 
  -5   9   7     2090.67     2181.02     58.75 o 
  -4   9   7     1546.45     1445.70     49.45 o 
  -3   9   7      313.81      362.88     51.00 o 
  -2   9   7      782.95      936.06     52.95 o 
  -1   9   7      929.31      963.03     62.95 o 
   0   9   7      677.34      777.44     52.43 o 
   1   9   7       66.27      110.58     50.68 o 
   2   9   7      653.45      701.63     69.51 o 
   3   9   7        5.29       73.96     40.49 o 
   4   9   7      220.52      212.37     42.08 o 
   5   9   7      603.08      583.97     82.29 o 
   6   9   7      121.46      153.52     71.11 o 
   7   9   7      223.42      359.74     70.34 o 
  -9  10   7      405.62      465.24     55.55 o 
  -8  10   7      684.16      804.98     74.01 o 
  -7  10   7      179.03      154.65     51.25 o 
  -6  10   7       83.18      220.18     69.35 o 
  -5  10   7       10.86      192.91     70.45 o 
  -4  10   7     1128.85     1182.05     97.24 o 
  -3  10   7     1384.73     1448.34     55.88 o 
  -2  10   7      858.19      936.63     64.75 o 
  -1  10   7     2644.14     2777.73    259.40 o 
   0  10   7       76.58      144.25     49.44 o 
   1  10   7     3930.20     3932.92     74.13 o 
   2  10   7      193.10      300.28     46.13 o 
   3  10   7      542.74      531.54     43.53 o 
   4  10   7      255.19      266.05     65.27 o 
   5  10   7     1022.55     1140.36     91.09 o 
   6  10   7     1736.25     1654.83    125.35 o 
  -8  11   7        7.17       14.08     84.75 o 
  -7  11   7     1370.95     1303.99     77.00 o 
  -6  11   7      455.54      446.86     59.77 o 
  -5  11   7     1961.87     1784.00     93.78 o 
  -4  11   7      875.54      881.64     71.47 o 
  -3  11   7      414.14      567.79     49.75 o 
  -2  11   7      161.87      255.61     54.70 o 
  -1  11   7      527.38      462.42     48.73 o 
   0  11   7     1174.46     1162.52     58.81 o 
   1  11   7      269.26      270.48     58.89 o 
   2  11   7      340.62      414.49     58.06 o 
   3  11   7      541.77      530.06     61.85 o 
   4  11   7      100.06      147.53     47.62 o 
  -6  12   7      124.74      226.33     62.02 o 
  -5  12   7      262.22      193.03     52.23 o 
  -4  12   7       76.12      191.98     83.12 o 
  -3  12   7      716.38      971.98     93.86 o 
  -2  12   7       35.79       93.07     51.38 o 
  -1  12   7      381.03      409.17     59.51 o 
   0  12   7        2.52       49.35     74.31 o 
   1  12   7      388.67      556.23     75.73 o 
   2  12   7       19.00       51.36     53.16 o 
  -3 -12   8      796.09      777.50     75.58 o 
  -2 -12   8      117.54        0.00    109.22 o 
  -1 -12   8     1022.20      863.13     76.09 o 
   0 -12   8      418.98      303.34     76.60 o 
   1 -12   8      391.69      443.20     86.97 o 
   2 -12   8      995.36      984.10     80.32 o 
   3 -12   8      375.00      461.12     76.73 o 
   4 -12   8     2362.44     2373.59    101.68 o 
   5 -12   8       23.05       73.68     64.09 o 
  -5 -11   8      233.01      133.49     59.47 o 
  -4 -11   8      586.35      614.62    102.45 o 
  -3 -11   8      108.24      206.35    100.41 o 
  -2 -11   8      915.06     1034.53     99.75 o 
  -1 -11   8       18.44       90.00     99.61 o 
   0 -11   8      474.37      642.94     98.37 o 
   1 -11   8       22.82        0.00     78.82 o 
   2 -11   8     1709.44     1701.68     74.98 o 
   3 -11   8     1064.09     1027.66     61.97 o 
   4 -11   8      156.99      135.58     60.37 o 
   5 -11   8       59.41      129.10     60.58 o 
   6 -11   8      269.47      343.30     62.27 o 
   7 -11   8      716.72      813.39     66.22 o 
  -7 -10   8        1.60      162.60     81.92 o 
  -6 -10   8      108.34       56.83    105.29 o 
  -5 -10   8       10.67        0.00     55.89 o 
  -4 -10   8      120.25      123.35     56.61 o 
  -3 -10   8        7.04        0.00     92.25 o 
  -2 -10   8       99.85      246.76     95.17 o 
  -1 -10   8     1677.92     1721.45     76.67 o 
   0 -10   8      980.26      937.85     73.65 o 
   1 -10   8      675.69      710.55     74.65 o 
   2 -10   8      710.27      788.14     75.69 o 
   3 -10   8      243.97      326.24     69.24 o 
   4 -10   8     1301.16     1318.66     52.86 o 
   5 -10   8      861.76      814.85     60.18 o 
   6 -10   8     1142.02     1122.26     62.08 o 
   7 -10   8      718.28      830.78     93.74 o 
   8 -10   8     2146.07     2155.98     69.15 o 
  -8  -9   8        0.97       87.75     52.29 o 
  -7  -9   8     2444.77     2235.10     64.53 o 
  -6  -9   8     1372.61     1391.60    120.43 o 
  -5  -9   8     1029.76     1049.36     67.85 o 
  -4  -9   8     4215.90     4137.90    109.84 o 
  -3  -9   8      632.84      699.12     53.47 o 
  -2  -9   8     8131.08     8068.74     91.82 o 
  -1  -9   8      234.96      248.95     89.49 o 
   0  -9   8     4923.36     5170.32    193.36 o 
   1  -9   8     1824.89     1891.81     60.89 o 
   2  -9   8     4745.70     4703.31     53.88 o 
   3  -9   8     4452.74     4417.05     63.51 o 
   4  -9   8      472.40      434.00     55.04 o 
   5  -9   8     2767.30     2654.26     60.94 o 
   6  -9   8      256.01      255.48     56.44 o 
   7  -9   8     2073.20     2158.26    132.97 o 
   8  -9   8      108.20      141.26     70.50 o 
   9  -9   8     1428.52     1487.74     75.89 o 
  -9  -8   8      362.78      456.88    125.71 o 
  -8  -8   8      248.99      364.40    106.60 o 
  -7  -8   8      990.46      897.94    117.56 o 
  -6  -8   8       78.98      148.54     47.94 o 
  -5  -8   8       18.11       26.16     50.97 o 
  -4  -8   8        1.73        0.00     49.27 o 
  -3  -8   8      202.11      331.38     50.83 o 
  -2  -8   8      217.45      290.79     49.73 o 
  -1  -8   8       13.90       12.71     48.03 o 
   0  -8   8      429.49      522.90     55.05 o 
   1  -8   8     3772.72     3900.00     60.40 o 
   2  -8   8      389.85      429.62     44.74 o 
   3  -8   8     1374.24     1327.53     66.97 o 
   4  -8   8      514.48      525.38     76.66 o 
   5  -8   8      148.98      171.23     45.79 o 
   6  -8   8      215.25      296.66     55.67 o 
   7  -8   8      450.11      527.63     50.77 o 
   8  -8   8      572.09      647.25     64.11 o 
   9  -8   8        4.96       35.60     75.09 o 
  10  -8   8      167.41      297.37    113.95 o 
 -10  -7   8       66.36       41.84     61.83 o 
  -9  -7   8     1544.51     1415.75     62.89 o 
  -8  -7   8      675.91      670.07     58.30 o 
  -7  -7   8      615.97      593.45     55.07 o 
  -6  -7   8     2496.56     2664.92    153.27 o 
  -5  -7   8     2483.38     2505.73     93.35 o 
  -4  -7   8    10238.69     9560.18     96.33 o 
  -3  -7   8      877.33      824.17     63.42 o 
  -2  -7   8     8322.22     8975.34    111.04 o 
  -1  -7   8     2074.08     1965.23     67.50 o 
   0  -7   8     3132.86     3094.27     81.30 o 
   1  -7   8     1763.86     1702.43     57.83 o 
   2  -7   8     6515.18     6377.43    112.98 o 
   3  -7   8       22.40       94.99     49.36 o 
   4  -7   8     2549.20     2452.15     53.22 o 
   5  -7   8     5493.92     5460.83     61.12 o 
   6  -7   8       55.63       69.87     51.67 o 
   7  -7   8     2411.98     2208.18     54.63 o 
   8  -7   8       74.59       62.63     64.43 o 
   9  -7   8     1534.37     1589.95    105.94 o 
  10  -7   8       52.24        0.00    107.84 o 
 -10  -6   8     1438.35     1331.01     66.98 o 
  -9  -6   8      242.70      289.56     84.03 o 
  -8  -6   8     1412.57     1206.52     97.79 o 
  -7  -6   8      204.36      274.14     90.22 o 
  -6  -6   8      580.12      690.20     88.83 o 
  -5  -6   8      111.87       53.74     59.12 o 
  -4  -6   8     2269.23     2230.35     68.15 o 
  -3  -6   8       10.22       45.58     56.94 o 
  -2  -6   8      191.86      354.02     83.01 o 
  -1  -6   8     1575.79     1679.30     85.85 o 
   0  -6   8      572.54      763.74     83.30 o 
   1  -6   8        7.25       37.74     64.52 o 
   2  -6   8        0.52      100.99     64.36 o 
   3  -6   8        0.79       40.47     47.16 o 
   4  -6   8      195.10      191.62     51.96 o 
   5  -6   8        0.81        8.04     50.68 o 
   6  -6   8     1299.89     1219.85     48.25 o 
   7  -6   8      757.32      731.99     52.07 o 
   8  -6   8      436.65      392.77     68.81 o 
   9  -6   8        4.22        0.00     65.82 o 
  10  -6   8      222.94      361.96     74.05 o 
  11  -6   8      483.91      535.25     81.92 o 
 -11  -5   8        3.51        0.00     60.92 o 
 -10  -5   8       53.01       90.47     71.05 o 
  -9  -5   8     1417.45     1325.58     64.54 o 
  -8  -5   8       67.24       90.27     69.22 o 
  -7  -5   8     2063.72     1920.68     78.84 o 
  -6  -5   8      897.39      662.53     63.13 o 
  -5  -5   8     1682.44     1745.77     88.18 o 
  -4  -5   8     4957.83     5112.59     99.17 o 
  -3  -5   8     2852.47     2780.02     91.24 o 
  -2  -5   8     3291.98     3372.50     94.37 o 
  -1  -5   8     1666.22     1462.24     85.34 o 
   0  -5   8    11102.44    11544.78    121.23 o 
   1  -5   8      428.18      506.17     73.76 o 
   2  -5   8     7958.20     8197.35     85.89 o 
   3  -5   8     1593.02     1606.72     81.22 o 
   4  -5   8    13421.80    13670.11    165.36 o 
   5  -5   8     4254.94     4210.99     61.54 o 
   6  -5   8       67.81       44.16     52.61 o 
   7  -5   8     7116.80     7254.99    112.96 o 
   8  -5   8       75.55      169.06     76.13 o 
   9  -5   8     5118.08     5299.72    110.97 o 
  10  -5   8       94.68       88.54     70.34 o 
  11  -5   8     2123.86     2061.86     82.13 o 
 -12  -4   8     1905.65     1968.14     82.88 o 
 -11  -4   8       44.01       11.65    103.90 o 
 -10  -4   8     4127.02     3874.62    110.82 o 
  -9  -4   8       16.70       58.02     66.18 o 
  -8  -4   8     7771.97     7755.15    283.46 o 
  -7  -4   8      544.82      548.67     67.93 o 
  -6  -4   8     4388.40     4262.85    143.19 o 
  -5  -4   8     7233.10     7457.09     93.38 o 
  -4  -4   8      477.99      533.08     54.30 o 
  -3  -4   8     3427.49     3590.57     93.20 o 
  -2  -4   8      136.22      244.32     65.05 o 
  -1  -4   8     4099.11     4051.43     79.47 o 
   0  -4   8     1514.38     1483.70     81.11 o 
   1  -4   8    10816.98    10945.25     93.85 o 
   2  -4   8     4411.07     4371.00     72.26 o 
   3  -4   8     5136.33     5238.77    231.29 o 
   4  -4   8     4232.70     4007.36     73.33 o 
   5  -4   8       14.48       66.36     60.19 o 
   6  -4   8     1357.98     1436.49     58.60 o 
   7  -4   8     2867.67     2850.63     95.35 o 
   8  -4   8     1114.08     1210.67     94.44 o 
   9  -4   8       21.27       55.48     98.73 o 
  10  -4   8       14.82        0.00    103.47 o 
  11  -4   8       24.92       35.39     75.43 o 
 -12  -3   8       73.31       67.13     76.81 o 
 -11  -3   8       46.44        0.00     77.72 o 
 -10  -3   8      646.73      568.26     68.94 o 
  -9  -3   8     3599.14     3254.54    102.38 o 
  -8  -3   8      967.86     1297.90     90.51 o 
  -7  -3   8     1456.68     1436.61     90.22 o 
  -6  -3   8     1778.09     1641.65     65.53 o 
  -5  -3   8     5816.98     5315.45     83.44 o 
  -4  -3   8     1348.95     1583.91     86.58 o 
  -3  -3   8     3617.56     3643.51     76.82 o 
  -2  -3   8     3615.44     3673.64    163.83 o 
  -1  -3   8     2232.00     2233.09     66.06 o 
   0  -3   8    19848.69    19865.76    408.85 o 
   1  -3   8     2378.24     2261.84     66.15 o 
   2  -3   8     3271.90     3323.55    105.39 o 
   3  -3   8      926.72      890.69     36.41 o 
   4  -3   8      879.34      883.93     68.81 o 
   5  -3   8     5599.68     5593.81    229.36 o 
   6  -3   8      642.39      613.48     55.31 o 
   7  -3   8     5106.97     5036.98     81.94 o 
   8  -3   8      139.29      144.83     90.65 o 
   9  -3   8     2776.23     2981.85    101.50 o 
  10  -3   8     1727.39     1889.65     75.94 o 
  11  -3   8      243.04      200.67    102.52 o 
 -12  -2   8     1626.24     1573.00     78.69 o 
 -11  -2   8      784.10      709.38     69.42 o 
 -10  -2   8     5754.05     5894.92     73.35 o 
  -9  -2   8     1049.15     1089.80     93.93 o 
  -8  -2   8     4699.01     5135.89    104.92 o 
  -7  -2   8      528.43      654.08     62.26 o 
  -6  -2   8     3542.43     3414.37     74.56 o 
  -5  -2   8     7765.06     7322.70     90.58 o 
  -4  -2   8      487.27      450.54     47.47 o 
  -3  -2   8     6553.69     6620.88    111.91 o 
  -2  -2   8      314.57      295.70     48.20 o 
  -1  -2   8    32494.63    33866.65    855.31 o 
   0  -2   8        0.22       16.26     45.08 o 
   1  -2   8     8079.20     8098.00    130.52 o 
   2  -2   8     1746.07     1941.13     38.67 o 
   3  -2   8    18470.00    18511.26    358.84 o 
   4  -2   8      731.07      650.77     83.13 o 
   5  -2   8     2351.83     2328.92     53.45 o 
   6  -2   8       22.39       66.27     51.10 o 
   7  -2   8     2545.32     2644.73     64.68 o 
   8  -2   8     2007.27     1969.68     94.80 o 
   9  -2   8      222.22      235.26     92.25 o 
  10  -2   8     1877.11     1968.07    103.18 o 
  11  -2   8      548.18      763.16    108.20 o 
 -12  -1   8      515.11      524.58     59.72 o 
 -11  -1   8        2.52       42.23     69.25 o 
 -10  -1   8      234.02      151.31     93.86 o 
  -9  -1   8        2.47      122.33     89.41 o 
  -8  -1   8      145.06      166.74     61.09 o 
  -7  -1   8       20.00        0.00     85.41 o 
  -6  -1   8      718.11      781.44     48.99 o 
  -5  -1   8     1036.10     1077.78     44.99 o 
  -4  -1   8      397.22      449.79     43.07 o 
  -3  -1   8     1664.22     1721.26    186.98 o 
  -2  -1   8     1463.49     1667.41     52.28 o 
  -1  -1   8      558.56      586.12     43.18 o 
   0  -1   8       50.33       31.44     45.42 o 
   1  -1   8      243.14      261.60     44.14 o 
   2  -1   8      148.14      204.44     34.68 o 
   3  -1   8      372.39      342.35     37.06 o 
   4  -1   8       53.88       92.78     35.97 o 
   5  -1   8     2892.59     2996.95    112.34 o 
   6  -1   8        0.24       52.43     39.92 o 
   7  -1   8      552.76      651.13     47.18 o 
   8  -1   8      151.68      171.19     58.89 o 
   9  -1   8      728.76      818.64     92.62 o 
  10  -1   8       33.61      177.45     67.50 o 
  11  -1   8      345.80      398.51    102.38 o 
 -13   0   8     1988.36     2087.26     83.63 o 
 -12   0   8     1041.79     1060.88     81.88 o 
 -11   0   8      620.80      640.54     99.39 o 
 -10   0   8     5200.57     5030.60    115.34 o 
  -9   0   8      325.59      325.40     88.40 o 
  -8   0   8     2415.28     2452.54     66.75 o 
  -7   0   8       61.19       46.19     61.65 o 
  -6   0   8    11466.35    11464.92    470.01 o 
  -5   0   8     3641.44     3684.92     59.88 o 
  -4   0   8    15108.65    14920.48    495.50 o 
  -3   0   8    23669.80    22820.72    283.46 o 
  -2   0   8     2258.51     2291.97    179.01 o 
  -1   0   8    23718.87    22829.02    782.60 o 
   0   0   8       45.18       89.39     35.24 o 
   1   0   8     8581.79     8398.93     93.63 o 
   2   0   8      922.90      791.70     47.48 o 
   3   0   8    16698.13    16408.73    168.18 o 
   4   0   8     2758.74     2546.23     42.73 o 
   5   0   8     4117.54     4073.25     48.80 o 
   6   0   8     8396.29     8755.77    183.25 o 
   7   0   8        8.56        0.00     42.74 o 
   8   0   8     5173.16     5202.42     61.63 o 
   9   0   8     1318.94     1335.47     70.48 o 
  10   0   8     2496.85     2240.32     77.47 o 
  11   0   8     1004.74      982.84    105.94 o 
 -13   1   8      224.15      172.10     78.75 o 
 -12   1   8      235.25      180.50     74.92 o 
 -11   1   8     1843.39     1999.46    105.80 o 
 -10   1   8      352.23      289.06     47.79 o 
  -9   1   8     3331.01     3263.94    155.53 o 
  -8   1   8      772.37      828.27    142.50 o 
  -7   1   8     1902.60     2024.17     56.08 o 
  -6   1   8      793.96      723.27     49.49 o 
  -5   1   8      663.35      525.00     42.93 o 
  -4   1   8     4685.94     5086.48    284.41 o 
  -3   1   8     5865.07     5625.24     87.38 o 
  -2   1   8     2899.69     2926.56    193.90 o 
  -1   1   8      335.79      350.85     50.91 o 
   0   1   8      945.03      890.23     57.18 o 
   1   1   8     1278.78     1342.28     42.66 o 
   2   1   8      258.14      273.57     36.23 o 
   3   1   8      135.16      145.15     36.21 o 
   4   1   8       29.57       28.90     39.59 o 
   5   1   8       75.34       55.34     41.33 o 
   6   1   8       19.53       54.63     44.27 o 
   7   1   8      522.57      593.84     41.62 o 
   8   1   8      555.59      580.00     43.11 o 
   9   1   8     1033.33      956.21     50.58 o 
  10   1   8      155.84       98.95     97.35 o 
  11   1   8      125.75      232.20    103.90 o 
 -13   2   8      385.23      429.67    111.84 o 
 -12   2   8      412.14      425.59    104.05 o 
 -11   2   8      756.14      875.84     72.44 o 
 -10   2   8     1380.53     1351.80     71.61 o 
  -9   2   8       87.64      108.00     62.76 o 
  -8   2   8     8850.30     8868.90    415.62 o 
  -7   2   8     1505.58     1395.01     54.61 o 
  -6   2   8     4961.25     4861.48    287.76 o 
  -5   2   8     9720.01    10047.05    225.25 o 
  -4   2   8     6090.85     5674.80     65.79 o 
  -3   2   8    16686.55    17043.99     92.61 o 
  -2   2   8     2779.21     2631.07     73.91 o 
  -1   2   8     5036.73     4526.75    202.35 o 
   0   2   8        5.76       16.23     46.38 o 
   1   2   8     6231.48     6094.12     56.41 o 
   2   2   8     1402.74     1303.14     52.35 o 
   3   2   8     2253.06     2219.19     48.68 o 
   4   2   8     4324.79     4206.41     52.33 o 
   5   2   8      732.53      759.91     43.82 o 
   6   2   8     7343.92     6136.39   1088.34 o 
   7   2   8      127.36      166.28     43.26 o 
   8   2   8     2819.61     2932.78     69.27 o 
   9   2   8        0.06       26.46     51.44 o 
  10   2   8     3981.90     4147.74    140.60 o 
  11   2   8      150.15      274.22     78.27 o 
 -13   3   8     2547.82     2606.94    125.09 o 
 -12   3   8        1.81        9.21     72.44 o 
 -11   3   8     1555.74     1597.34     74.78 o 
 -10   3   8      505.82      491.27     67.50 o 
  -9   3   8     1929.69     1720.95    138.38 o 
  -8   3   8       88.68      184.07     61.09 o 
  -7   3   8     8409.95     8262.96    108.53 o 
  -6   3   8     1571.16     1456.73     88.32 o 
  -5   3   8     5462.09     5335.65     93.35 o 
  -4   3   8     4070.82     3880.91    133.36 o 
  -3   3   8     1644.74     1669.87     62.29 o 
  -2   3   8      664.16      706.52     68.41 o 
  -1   3   8     3656.35     3252.26    133.50 o 
   0   3   8     3524.51     3498.74     90.91 o 
   1   3   8        5.49      110.65     93.57 o 
   2   3   8     2541.09     2580.94     53.07 o 
   3   3   8     1586.03     1502.64     63.09 o 
   4   3   8      732.43      627.30     39.11 o 
   5   3   8     3523.90     3621.37     67.74 o 
   6   3   8       42.03       54.44     42.82 o 
   7   3   8      244.75      243.24     44.57 o 
   8   3   8      386.83      550.59     94.40 o 
   9   3   8     1077.66     1143.37     55.87 o 
  10   3   8       28.34       62.20     47.68 o 
  11   3   8       33.63       19.80     70.44 o 
 -12   4   8      177.55      136.12     75.69 o 
 -11   4   8       22.41        0.65     70.19 o 
 -10   4   8      798.16      750.55     70.18 o 
  -9   4   8      438.94      467.76     76.34 o 
  -8   4   8      651.33      689.19     64.28 o 
  -7   4   8     1818.78     1939.45     67.01 o 
  -6   4   8       73.91      102.73     86.72 o 
  -5   4   8        9.84       39.93     46.04 o 
  -4   4   8     1096.75     1078.06     49.90 o 
  -3   4   8       50.60       73.94     65.50 o 
  -2   4   8     1328.73     1116.46     53.92 o 
  -1   4   8      292.48      366.97     47.35 o 
   0   4   8      462.29      512.60     58.42 o 
   1   4   8      672.83      545.09     59.26 o 
   2   4   8      983.56     1025.19     44.37 o 
   3   4   8       42.79       78.33     37.56 o 
   4   4   8      385.43      431.52     48.93 o 
   5   4   8     4201.27     4051.13     53.08 o 
   6   4   8     4199.44     4062.66    122.46 o 
   7   4   8     1742.88     1727.38     84.80 o 
   8   4   8     2609.14     2575.37     61.65 o 
   9   4   8      174.84      226.93     57.08 o 
  10   4   8     2520.38     2551.66     83.11 o 
 -12   5   8     1356.47     1333.63     79.13 o 
 -11   5   8     3133.12     3007.62     69.64 o 
 -10   5   8      926.32      963.04     72.81 o 
  -9   5   8     6432.65     6452.86    338.55 o 
  -8   5   8       22.22       50.48     62.44 o 
  -7   5   8     5918.76     5812.80    260.05 o 
  -6   5   8        8.52        0.00     51.34 o 
  -5   5   8     7539.68     7593.82    165.72 o 
  -4   5   8     2145.09     2162.98     54.59 o 
  -3   5   8     2697.83     2832.66     64.67 o 
  -2   5   8     1638.69     1572.25     52.96 o 
  -1   5   8     1746.28     1872.02     62.66 o 
   0   5   8    11160.34    10858.13     83.66 o 
   1   5   8      813.20      741.36     43.05 o 
   2   5   8     3996.01     3798.89    158.08 o 
   3   5   8      808.52      712.09     40.29 o 
   4   5   8      847.08      847.77     58.30 o 
   5   5   8     1979.81     1924.60     53.97 o 
   6   5   8     1996.80     1942.51     56.04 o 
   7   5   8     1356.20     1232.38     51.26 o 
   8   5   8      503.19      400.17     57.21 o 
   9   5   8     3228.78     3257.05    106.07 o 
  10   5   8      295.37      382.20    107.47 o 
 -12   6   8        1.17       82.57     77.54 o 
 -11   6   8      481.52      484.77     60.21 o 
 -10   6   8      735.60      697.88     72.82 o 
  -9   6   8      642.13      597.65     69.16 o 
  -8   6   8        0.27        0.00     69.32 o 
  -7   6   8      939.98      911.80     46.30 o 
  -6   6   8        6.21       20.26     97.35 o 
  -5   6   8      435.95      439.97     52.17 o 
  -4   6   8      239.80      283.35     78.67 o 
  -3   6   8      172.83      209.39     48.08 o 
  -2   6   8      106.46       89.76     48.20 o 
  -1   6   8        0.18       82.64     58.67 o 
   0   6   8      924.94      907.95     59.59 o 
   1   6   8      372.82      411.59     58.85 o 
   2   6   8     3624.74     3739.88    150.18 o 
   3   6   8     8890.26     8290.66    191.05 o 
   4   6   8      351.18      401.98     40.15 o 
   5   6   8     2016.48     2006.63    156.36 o 
   6   6   8     1286.43     1268.09     56.94 o 
   7   6   8       95.82      128.11     61.91 o 
   8   6   8      421.05      462.90     51.32 o 
   9   6   8      311.73      365.91     53.31 o 
 -11   7   8     1935.79     1987.24     81.14 o 
 -10   7   8      325.81      405.61     72.49 o 
  -9   7   8     2668.97     2702.97    107.07 o 
  -8   7   8       76.00      125.88     98.52 o 
  -7   7   8      534.18      468.33     46.02 o 
  -6   7   8      163.63      262.00     61.23 o 
  -5   7   8     4150.24     4037.93     62.24 o 
  -4   7   8     2521.79     2550.78    161.57 o 
  -3   7   8      936.05      831.46     59.20 o 
  -2   7   8     4831.47     4869.40    154.44 o 
  -1   7   8       58.00       59.20     40.81 o 
   0   7   8     4426.73     4356.22    204.86 o 
   1   7   8      710.06      743.75     65.20 o 
   2   7   8     7883.23     7609.41    122.05 o 
   3   7   8      531.80      500.17     51.71 o 
   4   7   8     4557.17     4467.05    218.00 o 
   5   7   8     3110.29     3158.75     54.66 o 
   6   7   8      795.97      829.03     50.72 o 
   7   7   8     1999.62     2098.41     62.71 o 
   8   7   8      244.14      224.07     62.29 o 
 -11   8   8      296.16      322.50     77.01 o 
 -10   8   8      365.66      325.83     76.05 o 
  -9   8   8       37.40       34.40     70.35 o 
  -8   8   8      101.85      188.51     54.58 o 
  -7   8   8       31.77       23.54     66.15 o 
  -6   8   8      382.61      369.59     53.75 o 
  -5   8   8        0.73       44.78     64.55 o 
  -4   8   8     1127.43     1020.12    106.64 o 
  -3   8   8       10.90        0.00     49.92 o 
  -2   8   8     1417.06     1343.80    140.89 o 
  -1   8   8       56.01       20.76     58.43 o 
   0   8   8       33.79       76.37     64.26 o 
   1   8   8      580.54      719.93     62.86 o 
   2   8   8      392.06      340.67     51.88 o 
   3   8   8       69.23      142.03     52.42 o 
   4   8   8       15.50        0.00     52.41 o 
   5   8   8      111.69      104.60     48.00 o 
   6   8   8      659.82      682.46     70.03 o 
   7   8   8        7.03       71.67     51.95 o 
   8   8   8      271.50      317.79     49.69 o 
 -10   9   8      353.48      458.83    116.47 o 
  -9   9   8      348.31      365.50    130.41 o 
  -8   9   8       45.02      135.08     49.25 o 
  -7   9   8     1402.63     1388.73     59.61 o 
  -6   9   8       18.50        0.00     46.46 o 
  -5   9   8     1778.11     1653.12     86.28 o 
  -4   9   8      171.54      148.89     65.06 o 
  -3   9   8       62.80      127.98     50.39 o 
  -2   9   8     4049.68     3900.97    173.04 o 
  -1   9   8     1956.46     2079.64     55.91 o 
   0   9   8     3120.25     2994.88    131.14 o 
   1   9   8      526.36      568.20    106.45 o 
   2   9   8     3308.79     3501.51     69.99 o 
   3   9   8       17.27       26.43     53.98 o 
   4   9   8     2225.82     2432.00     54.90 o 
   5   9   8      345.68      361.81     58.70 o 
   6   9   8     1434.43     1452.58     50.40 o 
   7   9   8      344.68      498.68     64.58 o 
  -9  10   8      468.44      524.80     75.43 o 
  -8  10   8     2671.60     2567.10    117.56 o 
  -7  10   8       14.48       99.76    146.57 o 
  -6  10   8     3316.23     3411.06     59.44 o 
  -5  10   8      406.30      403.65     68.94 o 
  -4  10   8     1036.65     1076.45    120.32 o 
  -3  10   8      515.16      570.17     70.60 o 
  -2  10   8      681.22      654.52     78.86 o 
  -1  10   8      502.11      555.70     47.50 o 
   0  10   8      311.98      370.89     53.65 o 
   1  10   8     1839.69     1947.05     71.44 o 
   2  10   8      422.55      480.81     48.79 o 
   3  10   8      753.14      816.21     42.27 o 
   4  10   8      915.71      958.52     48.12 o 
   5  10   8      191.84      256.79     48.14 o 
  -7  11   8      504.79      639.01     64.89 o 
  -6  11   8      220.03      354.41     74.21 o 
  -5  11   8      421.69      417.46     61.83 o 
  -4  11   8       98.14       58.83     85.85 o 
  -3  11   8     1157.23     1332.94     87.99 o 
  -2  11   8      836.14      779.99     59.24 o 
  -1  11   8      268.62      395.72     67.93 o 
   0  11   8      766.55      818.42     58.46 o 
   1  11   8       33.34      159.65     50.44 o 
   2  11   8      433.23      605.72     60.66 o 
   3  11   8       25.26       43.19     47.01 o 
   4  11   8      623.85      591.22     64.96 o 
  -5  12   8       21.18       53.85     63.11 o 
  -4  12   8      950.84     1028.07     76.55 o 
  -3  12   8      262.45      311.29     62.06 o 
  -2  12   8      170.77      261.24    121.42 o 
  -1  12   8      919.09     1031.22    135.83 o 
   0  12   8       21.68      132.03     60.52 o 
   1  12   8     1396.03     1357.97     65.31 o 
  -2 -12   9        1.16      143.13    126.51 o 
  -1 -12   9      295.01      328.57    108.06 o 
   0 -12   9      277.05      394.22     53.42 o 
   1 -12   9      686.37      844.14     87.08 o 
   2 -12   9        3.10       15.40     57.66 o 
   3 -12   9       41.89       29.22     55.05 o 
  -5 -11   9       70.63      220.94     91.31 o 
  -4 -11   9      175.84      245.70     60.62 o 
  -3 -11   9        3.40        0.00    155.17 o 
  -2 -11   9      526.44      686.61     72.12 o 
  -1 -11   9      125.53      100.05     52.03 o 
   0 -11   9     2252.49     2113.08    103.94 o 
   1 -11   9     1222.05     1329.85     57.88 o 
   2 -11   9      953.17     1026.05     64.55 o 
   3 -11   9      815.90      884.63     60.81 o 
   4 -11   9      702.32      704.25     61.81 o 
   5 -11   9     1302.62     1314.23     65.05 o 
   6 -11   9      836.39      945.69     65.73 o 
  -6 -10   9     2206.50     2216.11     92.15 o 
  -5 -10   9     1233.78     1467.33    122.80 o 
  -4 -10   9       44.47       50.50     68.37 o 
  -3 -10   9     1876.70     1803.41    322.42 o 
  -2 -10   9      381.38      468.91    154.95 o 
  -1 -10   9     2123.13     2181.70    113.08 o 
   0 -10   9      183.55      192.25     57.25 o 
   1 -10   9     4024.15     4149.97    147.26 o 
   2 -10   9      387.04      454.60     59.89 o 
   3 -10   9     3558.96     3458.09     73.24 o 
   4 -10   9     1664.48     1671.33     88.19 o 
   5 -10   9      237.00      204.02     59.85 o 
   6 -10   9      614.14      597.05     61.15 o 
   7 -10   9      352.19      369.97     63.33 o 
  -8  -9   9       21.23       59.07     64.16 o 
  -7  -9   9      211.42      162.81     61.41 o 
  -6  -9   9       73.98       80.06     70.58 o 
  -5  -9   9        0.16       50.05     54.59 o 
  -4  -9   9      118.69       94.23     45.87 o 
  -3  -9   9       81.54      171.09     69.54 o 
  -2  -9   9      438.73      473.83     76.64 o 
  -1  -9   9      326.99      511.95     88.72 o 
   0  -9   9     3910.64     3851.02    122.14 o 
   1  -9   9       52.62      104.63     56.41 o 
   2  -9   9      745.04      891.27     76.64 o 
   3  -9   9        3.77        8.99     49.20 o 
   4  -9   9     1268.93     1244.72     58.68 o 
   5  -9   9      133.53      202.08     56.44 o 
   6  -9   9     1436.99     1390.24     61.63 o 
   7  -9   9      581.92      573.55     61.25 o 
   8  -9   9      106.17      167.07     67.80 o 
  -9  -8   9       27.32      123.51     63.72 o 
  -8  -8   9     1577.37     1529.81    119.85 o 
  -7  -8   9     1519.98     1543.58     54.50 o 
  -6  -8   9     3475.34     3280.55     91.38 o 
  -5  -8   9     3963.07     3979.56     61.51 o 
  -4  -8   9      913.40      999.89     65.41 o 
  -3  -8   9     8395.01     8361.69     71.14 o 
  -2  -8   9     1516.36     1574.99    117.78 o 
  -1  -8   9    11249.11    10917.08     76.81 o 
   0  -8   9       41.28      128.97     62.34 o 
   1  -8   9     4420.70     4433.19     57.53 o 
   2  -8   9     1028.46      881.82     48.01 o 
   3  -8   9     5965.38     5961.86    124.15 o 
   4  -8   9     4478.96     4362.97     64.16 o 
   5  -8   9      357.20      414.53     54.72 o 
   6  -8   9     1881.71     1844.16     53.95 o 
   7  -8   9      327.05      331.51     57.38 o 
   8  -8   9     2220.38     2171.71     61.84 o 
   9  -8   9      138.56      184.93     77.14 o 
  -9  -7   9      681.93      717.23     62.20 o 
  -8  -7   9      134.71      161.12     58.72 o 
  -7  -7   9      385.10      400.55     67.28 o 
  -6  -7   9      292.28      213.34     88.98 o 
  -5  -7   9       22.27       95.24     61.60 o 
  -4  -7   9     1699.41     1706.31     68.81 o 
  -3  -7   9      364.06      295.11     61.16 o 
  -2  -7   9       11.09        0.00     83.08 o 
  -1  -7   9      556.90      470.52     82.06 o 
   0  -7   9       12.36      106.02     60.58 o 
   1  -7   9     1118.80     1136.69     76.89 o 
   2  -7   9      331.11      335.56     61.99 o 
   3  -7   9       76.93      127.12     50.64 o 
   4  -7   9       86.43      140.54     44.05 o 
   5  -7   9      409.43      459.18     53.85 o 
   6  -7   9      267.54      343.21     54.57 o 
   7  -7   9        0.56        0.00     59.47 o 
   8  -7   9      113.94      132.62     66.40 o 
   9  -7   9      520.24      467.75     76.02 o 
  10  -7   9      331.76      485.52     76.89 o 
 -10  -6   9     3221.74     3220.69    279.28 o 
  -9  -6   9      740.57      830.58    104.56 o 
  -8  -6   9      807.96      772.84     97.13 o 
  -7  -6   9      535.34      557.60     93.27 o 
  -6  -6   9     2339.29     2417.62     70.70 o 
  -5  -6   9     6625.93     6721.33    105.51 o 
  -4  -6   9     8278.01     8997.77    111.62 o 
  -3  -6   9     2252.70     2042.49     69.61 o 
  -2  -6   9      677.75      744.15     62.84 o 
  -1  -6   9     5780.00     5606.12     80.97 o 
   0  -6   9      306.02      415.47     88.03 o 
   1  -6   9     3461.07     3385.19     72.52 o 
   2  -6   9      968.93     1129.35     76.78 o 
   3  -6   9     4067.88     4017.46    176.21 o 
   4  -6   9     1881.74     1998.36     68.39 o 
   5  -6   9      739.42      759.48     45.74 o 
   6  -6   9     6042.76     5767.05    124.87 o 
   7  -6   9      681.44      623.87     62.84 o 
   8  -6   9     2331.56     2339.72     75.80 o 
   9  -6   9       42.90      151.60     72.45 o 
  10  -6   9     1157.06     1423.28    111.11 o 
 -11  -5   9     2123.41     2185.53     62.09 o 
 -10  -5   9      110.23      116.67     63.21 o 
  -9  -5   9      975.73      968.25     77.69 o 
  -8  -5   9       33.97       86.10     74.05 o 
  -7  -5   9     4938.16     4882.76    103.47 o 
  -6  -5   9      630.42      540.93     85.48 o 
  -5  -5   9     2614.57     2629.95     71.14 o 
  -4  -5   9      158.90      225.50     83.01 o 
  -3  -5   9      212.69      187.93     59.49 o 
  -2  -5   9     8213.12     8429.90    108.71 o 
  -1  -5   9        8.93        0.00     56.43 o 
   0  -5   9     6274.81     6041.18     85.12 o 
   1  -5   9     1577.04     1645.94    103.39 o 
   2  -5   9     3506.85     3410.11     91.34 o 
   3  -5   9      363.50      349.15     61.45 o 
   4  -5   9      265.28      302.10     62.26 o 
   5  -5   9       58.50      126.45     61.56 o 
   6  -5   9     1301.32     1317.63     71.57 o 
   7  -5   9     1141.53     1231.65     63.85 o 
   8  -5   9        1.09       59.79     71.77 o 
   9  -5   9       21.50       54.03     71.07 o 
  10  -5   9       11.07      177.15    107.91 o 
 -11  -4   9      115.26      142.39     74.55 o 
 -10  -4   9      563.07      654.76     79.02 o 
  -9  -4   9       38.95      171.38     81.26 o 
  -8  -4   9     3373.37     3498.24     82.75 o 
  -7  -4   9       34.78       75.33     67.98 o 
  -6  -4   9     3695.09     3693.87    108.49 o 
  -5  -4   9       95.01       92.38     71.13 o 
  -4  -4   9     2607.93     2700.80    124.73 o 
  -3  -4   9       62.79      121.57     66.72 o 
  -2  -4   9     6407.71     5998.91    437.21 o 
  -1  -4   9     7546.06     7950.79    131.39 o 
   0  -4   9      661.62      643.88     59.90 o 
   1  -4   9     8200.94     7976.55     82.84 o 
   2  -4   9      691.99      666.82     48.94 o 
   3  -4   9     5643.25     5275.66    126.44 o 
   4  -4   9     2723.20     2805.92    159.28 o 
   5  -4   9     5432.49     5460.72     78.84 o 
   6  -4   9     1742.60     1570.53     72.58 o 
   7  -4   9      232.61      257.97     59.95 o 
   8  -4   9     8044.26     8281.19    279.34 o 
   9  -4   9      217.03      324.53     97.13 o 
  10  -4   9     3339.27     3797.36    112.93 o 
  11  -4   9      198.13      402.88    109.88 o 
 -12  -3   9      550.24      621.48     78.03 o 
 -11  -3   9     1477.98     1435.01    865.42 o 
 -10  -3   9       96.76      131.79     69.54 o 
  -9  -3   9     4612.88     4347.76     83.81 o 
  -8  -3   9      470.80      592.77     68.30 o 
  -7  -3   9     3059.83     2982.44     97.64 o 
  -6  -3   9     5413.48     5514.81     83.08 o 
  -5  -3   9     1762.18     2026.83     88.69 o 
  -4  -3   9    12139.13    12250.13    105.22 o 
  -3  -3   9     1224.71     1320.53     78.57 o 
  -2  -3   9     6700.52     6629.06     85.52 o 
  -1  -3   9      702.50      700.47     60.37 o 
   0  -3   9    10581.78    10365.34     89.61 o 
   1  -3   9        2.48       38.58     56.49 o 
   2  -3   9    11827.93    11759.09    160.59 o 
   3  -3   9      952.34      955.78     41.16 o 
   4  -3   9     2006.17     2033.65     53.99 o 
   5  -3   9       76.83       75.47     50.43 o 
   6  -3   9       41.47       54.91     67.45 o 
   7  -3   9     1036.94     1024.91     69.77 o 
   8  -3   9     2033.69     2047.44     74.12 o 
   9  -3   9      457.55      434.70     69.61 o 
  10  -3   9      450.76      410.30     70.05 o 
  11  -3   9      194.65      155.89    110.53 o 
 -12  -2   9      257.80      321.25     61.43 o 
 -11  -2   9      124.04      204.69     89.60 o 
 -10  -2   9      302.57      386.35     66.77 o 
  -9  -2   9      200.79      252.44     90.65 o 
  -8  -2   9     1483.71     1315.52     66.55 o 
  -7  -2   9       22.04      194.27     85.26 o 
  -6  -2   9     1938.47     1981.69     90.58 o 
  -5  -2   9      936.90      994.61     70.16 o 
  -4  -2   9     2219.75     2130.96     49.63 o 
  -3  -2   9        8.77       57.27     40.92 o 
  -2  -2   9       38.03       52.47     39.79 o 
  -1  -2   9     6206.17     6079.83    112.40 o 
   0  -2   9      599.15      544.32     37.21 o 
   1  -2   9     5063.92     5154.71    196.98 o 
   2  -2   9     3723.24     3648.29     48.03 o 
   3  -2   9       24.79      119.61     39.92 o 
   4  -2   9      224.12      186.86     36.91 o 
   5  -2   9     1879.69     1776.18     68.64 o 
   6  -2   9     1929.47     1930.83     67.39 o 
   7  -2   9      455.51      508.32     69.63 o 
   8  -2   9     2011.56     1891.98     68.28 o 
   9  -2   9      312.09      505.76     92.18 o 
  10  -2   9     1083.45     1137.05     73.69 o 
  11  -2   9      462.24      513.04    106.74 o 
 -12  -1   9     1318.48     1311.49     65.61 o 
 -11  -1   9     1883.37     1728.01    102.30 o 
 -10  -1   9      379.31      464.91     95.09 o 
  -9  -1   9     4198.31     4128.45    104.20 o 
  -8  -1   9      252.77      300.21     61.38 o 
  -7  -1   9     2738.11     2662.41    174.75 o 
  -6  -1   9       52.35       53.68     41.99 o 
  -5  -1   9    14885.62    14152.85    389.33 o 
  -4  -1   9     6892.70     7143.19    208.10 o 
  -3  -1   9     8037.59     8062.69    127.57 o 
  -2  -1   9     7066.53     6935.99    130.52 o 
  -1  -1   9     7479.02     7165.11    154.71 o 
   0  -1   9    20296.62    19706.72    339.40 o 
   1  -1   9     3291.13     3316.96     47.78 o 
   2  -1   9     2920.08     2852.22     76.42 o 
   3  -1   9      150.67      144.19     41.01 o 
   4  -1   9     5457.07     5482.98     94.49 o 
   5  -1   9     2372.87     2271.39     54.19 o 
   6  -1   9      765.50      703.92     44.04 o 
   7  -1   9     2768.28     2864.51     49.12 o 
   8  -1   9      469.36      519.36     58.72 o 
   9  -1   9     2821.19     2943.04     76.60 o 
  10  -1   9     1092.94     1082.88     72.89 o 
  11  -1   9     1679.37     1590.46     79.95 o 
 -12   0   9       41.57        0.00    107.40 o 
 -11   0   9      793.41      979.56    103.18 o 
 -10   0   9     1851.86     1920.67    101.21 o 
  -9   0   9      352.19      535.54     91.45 o 
  -8   0   9     2507.39     2436.57     57.42 o 
  -7   0   9      583.02      609.03     51.66 o 
  -6   0   9     1199.67     1300.37     52.47 o 
  -5   0   9      586.27      565.29     48.95 o 
  -4   0   9      552.60      653.47     68.15 o 
  -3   0   9        4.21        8.87     40.95 o 
  -2   0   9     8554.59     8134.80    138.75 o 
  -1   0   9     2965.42     3179.05    196.41 o 
   0   0   9       71.69      192.48     40.74 o 
   1   0   9      483.88      501.37     42.03 o 
   2   0   9       46.38      122.00     40.37 o 
   3   0   9      108.76      137.26     45.96 o 
   4   0   9      306.69      241.42     41.07 o 
   5   0   9     1509.50     1297.73    227.91 o 
   6   0   9       76.91      101.46     42.27 o 
   7   0   9      357.98      364.96     46.03 o 
   8   0   9      197.68      173.61     52.67 o 
   9   0   9      123.75      122.40     63.93 o 
  10   0   9     1494.23     1235.57     73.18 o 
  11   0   9      200.44      211.74     74.20 o 
 -12   1   9      631.55      653.65     79.37 o 
 -11   1   9     1950.09     2005.21    106.60 o 
 -10   1   9     1642.14     1718.68    191.46 o 
  -9   1   9     4865.65     4653.67    117.41 o 
  -8   1   9        3.29        0.00     70.16 o 
  -7   1   9     6674.12     6547.73    135.11 o 
  -6   1   9       38.60      110.94     47.37 o 
  -5   1   9    17708.21    17518.08    470.96 o 
  -4   1   9     3904.17     3737.41    145.34 o 
  -3   1   9     5698.49     5322.33    145.37 o 
  -2   1   9     6868.11     7010.64    132.41 o 
  -1   1   9     1510.11     1468.20     68.59 o 
   0   1   9     7724.63     7289.02    108.90 o 
   1   1   9       14.61       57.14     39.25 o 
   2   1   9     5063.22     5117.07     55.27 o 
   3   1   9      488.46      520.81     42.29 o 
   4   1   9    10602.79    10504.33    206.53 o 
   5   1   9    14617.65    14317.92    187.94 o 
   6   1   9      294.48      280.74     47.67 o 
   7   1   9     4654.76     4544.56     74.11 o 
   8   1   9      516.58      536.18     45.42 o 
   9   1   9     3434.63     3348.56     64.40 o 
  10   1   9        1.33        0.00     70.63 o 
  11   1   9     3673.52     3881.61    118.32 o 
 -12   2   9     1014.11      932.67    106.67 o 
 -11   2   9      248.46      336.77     98.70 o 
 -10   2   9     5495.29     5613.71    214.33 o 
  -9   2   9       64.76      181.01     63.74 o 
  -8   2   9     4812.54     4817.04     74.50 o 
  -7   2   9        3.72        0.00     62.22 o 
  -6   2   9     6287.71     6182.41     98.04 o 
  -5   2   9      171.00       54.77     56.66 o 
  -4   2   9      500.19      447.13     47.59 o 
  -3   2   9      924.43      819.26     44.34 o 
  -2   2   9     2348.33     2363.91     70.92 o 
  -1   2   9      111.17      170.59     57.59 o 
   0   2   9     1536.84     1524.88     46.05 o 
   1   2   9       84.70      149.59     46.66 o 
   2   2   9       15.91        0.00     41.69 o 
   3   2   9      415.27      410.52     38.54 o 
   4   2   9      617.28      619.76     43.42 o 
   5   2   9       17.50       84.50     49.50 o 
   6   2   9        9.07      109.68     50.29 o 
   7   2   9      126.93      147.30     50.93 o 
   8   2   9       23.74       73.82     42.89 o 
   9   2   9        5.78       43.61     46.44 o 
  10   2   9        2.97       71.56     65.34 o 
 -12   3   9        9.77       23.67     74.32 o 
 -11   3   9      103.33      138.13     72.16 o 
 -10   3   9      722.10      734.77     70.61 o 
  -9   3   9     4995.63     4968.97    216.04 o 
  -8   3   9      396.80      390.80     63.69 o 
  -7   3   9     2057.93     1974.43    225.43 o 
  -6   3   9     1025.41      972.75     70.41 o 
  -5   3   9     2183.29     2134.48     54.43 o 
  -4   3   9        6.22        0.00     48.69 o 
  -3   3   9      236.84      310.79    103.32 o 
  -2   3   9      783.87      719.18     85.77 o 
  -1   3   9     1165.63     1221.11     80.31 o 
   0   3   9     9197.66     9170.07     73.60 o 
   1   3   9      325.05      363.31     37.28 o 
   2   3   9     3095.22     3100.96     54.82 o 
   3   3   9     2238.81     2128.38     58.96 o 
   4   3   9     1955.86     1734.98     40.66 o 
   5   3   9     2683.63     2833.41     56.88 o 
   6   3   9     2701.38     2722.58    115.62 o 
   7   3   9     2024.09     2087.56     78.17 o 
   8   3   9     1628.14     1543.14     58.65 o 
   9   3   9     2486.22     2533.29     69.62 o 
  10   3   9      108.24      194.80     83.17 o 
 -12   4   9      883.03      840.74     66.00 o 
 -11   4   9     1178.95     1306.93     56.84 o 
 -10   4   9     2847.28     2845.48     76.35 o 
  -9   4   9     2607.98     2764.87     72.49 o 
  -8   4   9     2472.04     2450.95     60.87 o 
  -7   4   9      513.65      613.38     62.48 o 
  -6   4   9     8478.32     8456.88    112.79 o 
  -5   4   9     1405.60     1301.28     62.69 o 
  -4   4   9     2675.31     2425.55     84.10 o 
  -3   4   9       26.81       28.29     67.32 o 
  -2   4   9     3416.00     3542.35     67.50 o 
  -1   4   9      993.41      892.52     44.73 o 
   0   4   9       38.74        3.82     83.41 o 
   1   4   9    13928.91    13630.26     79.65 o 
   2   4   9      415.64      475.45     48.97 o 
   3   4   9     4697.80     4405.79     79.39 o 
   4   4   9      136.38       77.14     49.27 o 
   5   4   9     1602.74     1577.91     47.83 o 
   6   4   9      116.00      187.59     44.75 o 
   7   4   9     2692.15     2684.45     78.17 o 
   8   4   9     1289.63     1205.16     51.72 o 
   9   4   9      246.29      177.35    105.07 o 
  10   4   9     1273.01     1166.03     88.76 o 
 -12   5   9       52.89      117.39     77.63 o 
 -11   5   9       12.90       29.97     59.59 o 
 -10   5   9       67.40       94.67     69.79 o 
  -9   5   9      390.45      443.77     67.57 o 
  -8   5   9      555.89      569.06     52.37 o 
  -7   5   9     1068.29     1066.71     55.18 o 
  -6   5   9        7.48       59.97    106.85 o 
  -5   5   9       13.67       92.18     66.26 o 
  -4   5   9      349.91      307.35     88.76 o 
  -3   5   9      373.23      503.53     49.66 o 
  -2   5   9       90.96      114.19     41.86 o 
  -1   5   9       33.30       34.66     90.54 o 
   0   5   9     2516.40     2512.80     95.28 o 
   1   5   9      137.85      129.77     48.71 o 
   2   5   9      431.56      509.65     79.90 o 
   3   5   9      147.69      169.42     43.48 o 
   4   5   9     3211.67     3206.75     51.37 o 
   5   5   9       14.84       27.02     44.75 o 
   6   5   9     2639.31     2657.70     73.14 o 
   7   5   9     1001.18      993.69     50.93 o 
   8   5   9      898.97      940.10     59.59 o 
   9   5   9      260.66      376.69     61.71 o 
 -11   6   9     2152.85     2314.35     86.43 o 
 -10   6   9     2729.07     2777.05     66.39 o 
  -9   6   9     1843.10     1846.23     53.98 o 
  -8   6   9     1349.72     1367.28     67.60 o 
  -7   6   9       25.98      107.63     51.21 o 
  -6   6   9     4535.43     4582.50     63.63 o 
  -5   6   9       71.71       55.30     59.87 o 
  -4   6   9     5680.48     5479.50     71.47 o 
  -3   6   9     4948.79     5140.98     62.62 o 
  -2   6   9     1430.79     1294.21     46.05 o 
  -1   6   9     6998.23     7162.02    128.55 o 
   0   6   9       94.12      259.33     58.80 o 
   1   6   9     5874.16     5817.46     66.52 o 
   2   6   9        7.13       22.98     42.40 o 
   3   6   9     4571.39     4355.26     84.39 o 
   4   6   9      299.38      267.65     44.67 o 
   5   6   9     4000.81     4082.83     91.53 o 
   6   6   9     1073.99     1053.52     50.14 o 
   7   6   9      440.23      473.19     50.45 o 
   8   6   9     1788.01     1676.09    105.36 o 
   9   6   9      149.11      256.69     64.19 o 
 -11   7   9       46.39       81.05     62.91 o 
 -10   7   9       64.36      132.31     71.99 o 
  -9   7   9     2781.01     2639.39    193.76 o 
  -8   7   9       41.32        0.00     94.15 o 
  -7   7   9       40.31       54.59     64.10 o 
  -6   7   9       13.16       61.46     71.18 o 
  -5   7   9       75.76       76.20     62.76 o 
  -4   7   9      119.37      234.48     60.86 o 
  -3   7   9       62.38       81.48     89.23 o 
  -2   7   9      133.31      190.59     43.26 o 
  -1   7   9      116.16      110.82     50.15 o 
   0   7   9      231.80      249.32    146.28 o 
   1   7   9      385.31      361.88     61.21 o 
   2   7   9      955.49      998.65     68.89 o 
   3   7   9      160.81      178.65     41.17 o 
   4   7   9      348.83      351.56     53.79 o 
   5   7   9      440.46      343.90     49.92 o 
   6   7   9        2.29        4.26     44.56 o 
   7   7   9       19.23       24.33     45.57 o 
   8   7   9        5.32       44.32     53.65 o 
 -10   8   9      458.11      496.65     75.48 o 
  -9   8   9      295.00      365.68     72.57 o 
  -8   8   9      134.47      189.38     58.63 o 
  -7   8   9      162.27      139.49     55.30 o 
  -6   8   9     1064.81      966.86    158.44 o 
  -5   8   9      617.86      731.45     51.84 o 
  -4   8   9     3475.24     3583.46     60.55 o 
  -3   8   9     3755.92     3788.33    345.54 o 
  -2   8   9      253.55      310.40     66.62 o 
  -1   8   9     1271.11     1370.93     53.53 o 
   0   8   9     2290.99     2249.20     56.73 o 
   1   8   9     3365.27     3353.90     70.10 o 
   2   8   9      530.71      511.84     67.97 o 
   3   8   9     3072.00     2801.89    102.72 o 
   4   8   9       72.53      119.21     47.76 o 
   5   8   9     1689.00     1896.44     59.81 o 
   6   8   9      928.94      895.62     53.71 o 
   7   8   9      577.22      625.25     63.75 o 
  -9   9   9     1055.47     1151.93    164.63 o 
  -8   9   9      342.84      409.55     59.52 o 
  -7   9   9      488.92      637.19    143.33 o 
  -6   9   9       36.38      136.00     99.83 o 
  -5   9   9     1335.42     1220.19     58.32 o 
  -4   9   9      104.88       90.55     54.05 o 
  -3   9   9      399.20      386.36     52.64 o 
  -2   9   9        6.81       46.70     63.66 o 
  -1   9   9      793.06      853.24     70.48 o 
   0   9   9      842.68      810.34     55.26 o 
   1   9   9       22.27       99.63    146.25 o 
   2   9   9     1174.22     1161.44     45.13 o 
   3   9   9        2.85        0.00     90.16 o 
   4   9   9     1447.48     1477.69     56.83 o 
   5   9   9      667.00      621.84     53.05 o 
   6   9   9      110.83      149.47     48.32 o 
  -8  10   9      914.70      810.87     65.22 o 
  -7  10   9       38.97      139.01     71.62 o 
  -6  10   9      675.11      748.17     92.58 o 
  -5  10   9        6.84       85.66     70.77 o 
  -4  10   9     1533.44     1537.20     95.31 o 
  -3  10   9      106.31      138.99     66.38 o 
  -2  10   9     2506.35     2695.85    119.49 o 
  -1  10   9      684.08      529.08     57.18 o 
   0  10   9     1694.94     1795.31     59.92 o 
   1  10   9     1462.21     1455.13     69.94 o 
   2  10   9      289.25      280.94     89.20 o 
   3  10   9      253.29      298.67     46.34 o 
   4  10   9        5.07      116.29     53.63 o 
   5  10   9      981.24     1129.64     51.64 o 
  -7  11   9     1699.47     1674.79    181.96 o 
  -6  11   9        1.64       77.03     76.08 o 
  -5  11   9     1107.03     1086.70     64.82 o 
  -4  11   9      153.50      207.27     52.92 o 
  -3  11   9      477.82      471.55     60.64 o 
  -2  11   9      804.58      843.44     73.08 o 
  -1  11   9     1171.03     1176.49     52.53 o 
   0  11   9     1562.22     1514.84     90.83 o 
   1  11   9        0.47        6.41     61.29 o 
   2  11   9     1572.49     1497.42     80.70 o 
   3  11   9       89.67      303.05     62.80 o 
  -4  12   9      201.25      280.19    137.80 o 
  -3  12   9        0.06       21.13     86.61 o 
  -2  12   9       44.33        1.67     62.11 o 
  -1  12   9       48.65       17.37     82.46 o 
   0  12   9        9.09       14.60     77.25 o 
   0 -12  10      339.36      349.06     67.61 o 
   1 -12  10     1365.62     1573.12     88.40 o 
  -4 -11  10     1026.62      994.03     62.59 o 
  -3 -11  10      164.30      155.92    102.41 o 
  -2 -11  10     1775.17     1709.20     64.83 o 
  -1 -11  10       79.10      199.18    105.94 o 
   0 -11  10      802.30      839.25    116.10 o 
   1 -11  10      287.86      369.75     72.45 o 
   2 -11  10     1323.95     1356.91     74.90 o 
   3 -11  10       21.88       90.02     61.11 o 
   4 -11  10      238.90      249.12     54.13 o 
   5 -11  10       70.92       64.08     55.92 o 
  -6 -10  10       79.80      100.43     76.08 o 
  -5 -10  10      364.27      402.88     53.40 o 
  -4 -10  10      130.36       99.71     89.23 o 
  -3 -10  10       35.50       29.77     56.29 o 
  -2 -10  10      259.58      369.92     56.72 o 
  -1 -10  10     1656.95     1683.59     60.02 o 
   0 -10  10       31.65       12.43     70.88 o 
   1 -10  10     1982.64     2214.61    170.31 o 
   2 -10  10        9.46      104.13     67.15 o 
   3 -10  10      840.94      819.69     60.83 o 
   4 -10  10       20.60       93.26     62.64 o 
   5 -10  10      431.26      462.20     47.70 o 
   6 -10  10      207.56      256.70     62.30 o 
  -7  -9  10     3508.82     3546.43     69.81 o 
  -6  -9  10     1693.98     1723.53     75.66 o 
  -5  -9  10     2338.05     2350.22     72.88 o 
  -4  -9  10     3021.34     2755.53    114.50 o 
  -3  -9  10     1469.61     1554.97     68.17 o 
  -2  -9  10     3375.00     3594.83     62.63 o 
  -1  -9  10     1496.77     1489.52     79.55 o 
   0  -9  10     4514.93     4320.60     81.88 o 
   1  -9  10      119.93      121.38     48.38 o 
   2  -9  10     7162.77     7285.36     74.29 o 
   3  -9  10     1966.66     2051.17     66.74 o 
   4  -9  10      814.76      873.26     58.57 o 
   5  -9  10     1623.50     1596.30     61.41 o 
   6  -9  10      125.14       69.29     59.44 o 
   7  -9  10      669.87      656.18     63.33 o 
  -8  -8  10      202.44      301.79     76.39 o 
  -7  -8  10       77.75      109.35     78.97 o 
  -6  -8  10        2.19        0.00     55.62 o 
  -5  -8  10       18.38       31.94     45.59 o 
  -4  -8  10      773.68      749.61     92.25 o 
  -3  -8  10       56.02       22.86     90.07 o 
  -2  -8  10     1230.66     1283.63     91.24 o 
  -1  -8  10      157.24       46.24     91.74 o 
   0  -8  10      174.89      212.38     52.75 o 
   1  -8  10     1858.97     1757.16     58.81 o 
   2  -8  10      732.16      691.90     44.65 o 
   3  -8  10       86.81      163.75     53.34 o 
   4  -8  10        1.75       87.60     54.37 o 
   5  -8  10      414.54      466.44     57.28 o 
   6  -8  10      635.53      613.90     51.88 o 
   7  -8  10       74.46      110.19     59.50 o 
   8  -8  10     1455.43     1620.02     73.82 o 
  -9  -7  10     3799.25     3953.13    225.39 o 
  -8  -7  10     1016.18      886.72    106.09 o 
  -7  -7  10     3081.88     2881.59     79.44 o 
  -6  -7  10      586.59      681.17     97.50 o 
  -5  -7  10     5621.27     5625.27    107.11 o 
  -4  -7  10     2994.25     2934.53     95.53 o 
  -3  -7  10     6386.54     6210.40     85.56 o 
  -2  -7  10     3903.45     4025.05     99.54 o 
  -1  -7  10      511.06      543.19     64.95 o 
   0  -7  10     4196.83     4030.51    100.48 o 
   1  -7  10      137.69      147.45     86.50 o 
   2  -7  10     3695.09     3870.41     81.01 o 
   3  -7  10      463.15      443.25     65.39 o 
   4  -7  10     4101.64     3932.35     62.80 o 
   5  -7  10     2019.96     2016.45     53.06 o 
   6  -7  10     1046.25     1146.45     62.12 o 
   7  -7  10     1237.12     1310.51     56.44 o 
   8  -7  10      336.82      332.43     68.51 o 
   9  -7  10     1479.77     1356.13     73.60 o 
 -10  -6  10     1401.81     1482.55    113.30 o 
  -9  -6  10       14.43      204.53    103.25 o 
  -8  -6  10      335.56      410.45     98.37 o 
  -7  -6  10      105.65      155.82     93.78 o 
  -6  -6  10       53.99      150.14     89.92 o 
  -5  -6  10      121.77       60.80     85.99 o 
  -4  -6  10      204.21      113.37     84.54 o 
  -3  -6  10        8.84        0.00     62.84 o 
  -2  -6  10      659.88      729.66     60.36 o 
  -1  -6  10     3795.25     3762.92     95.60 o 
   0  -6  10      377.79      396.61     63.35 o 
   1  -6  10      250.13      203.22     86.72 o 
   2  -6  10      102.02      135.78     61.46 o 
   3  -6  10      398.44      412.38     63.86 o 
   4  -6  10     2796.95     2623.77    163.36 o 
   5  -6  10     1262.18     1351.14     50.04 o 
   6  -6  10      192.28      220.24     59.20 o 
   7  -6  10      908.97      886.67     55.42 o 
   8  -6  10      138.57      167.46     64.95 o 
   9  -6  10      118.12        0.00    106.60 o 
 -10  -5  10      202.82      118.86     83.26 o 
  -9  -5  10     2534.96     2559.50     88.49 o 
  -8  -5  10      155.93      257.36     80.43 o 
  -7  -5  10     2202.92     2041.18     73.25 o 
  -6  -5  10      778.32      742.77     89.49 o 
  -5  -5  10     5565.76     5836.94    103.40 o 
  -4  -5  10     1755.81     1662.33     67.43 o 
  -3  -5  10     7335.00     7554.46    106.89 o 
  -2  -5  10       56.77       35.97     59.20 o 
  -1  -5  10      568.20      545.95     84.10 o 
   0  -5  10     3493.89     3394.05     99.39 o 
   1  -5  10      119.64      232.71     86.87 o 
   2  -5  10     5195.69     5198.71    102.45 o 
   3  -5  10      122.29      136.82     51.19 o 
   4  -5  10    10416.27    10019.23    125.64 o 
   5  -5  10     5368.70     5290.98    258.16 o 
   6  -5  10     1275.95     1335.84     57.33 o 
   7  -5  10     1514.84     1399.37     54.70 o 
   8  -5  10      333.21      376.45     68.03 o 
   9  -5  10     2853.87     2945.08    109.44 o 
  10  -5  10      111.03       94.80     77.26 o 
 -11  -4  10     1008.36     1046.82    113.92 o 
 -10  -4  10     1459.43     1522.13     64.52 o 
  -9  -4  10      103.88      102.33     60.01 o 
  -8  -4  10     4916.36     5017.40     86.56 o 
  -7  -4  10      984.64     1153.98    146.17 o 
  -6  -4  10     7715.08     7339.81    293.15 o 
  -5  -4  10     5021.07     5038.47     99.61 o 
  -4  -4  10     4688.00     4874.45     86.46 o 
  -3  -4  10     2146.52     2202.83     61.37 o 
  -2  -4  10      346.50      331.54     64.73 o 
  -1  -4  10    11163.50    11173.59    142.79 o 
   0  -4  10      608.18      565.46     50.41 o 
   1  -4  10     2430.35     2450.33     58.75 o 
   2  -4  10     1445.77     1472.72     46.29 o 
   3  -4  10     5570.69     5663.78    242.07 o 
   4  -4  10      483.45      512.65     63.16 o 
   5  -4  10      170.70      243.49     62.62 o 
   6  -4  10     1140.15     1066.62     70.80 o 
   7  -4  10      553.45      648.62     95.60 o 
   8  -4  10      632.74      593.05     57.84 o 
   9  -4  10      493.16      591.10     74.12 o 
  10  -4  10       11.62       51.99     76.82 o 
 -11  -3  10        8.09        0.00    103.61 o 
 -10  -3  10     2996.14     2928.34     82.79 o 
  -9  -3  10     2022.28     2097.17     75.07 o 
  -8  -3  10      692.69      667.92     94.88 o 
  -7  -3  10      629.04      616.22     66.26 o 
  -6  -3  10       65.58       51.92     61.24 o 
  -5  -3  10     1397.71     1363.50     88.10 o 
  -4  -3  10      125.76      127.35     59.63 o 
  -3  -3  10      742.18      728.08     99.24 o 
  -2  -3  10      541.17      570.54     53.53 o 
  -1  -3  10     1880.08     1862.54     73.32 o 
   0  -3  10    13449.74    13100.78    408.78 o 
   1  -3  10     2754.93     2821.32     50.69 o 
   2  -3  10     4503.65     4291.79    132.74 o 
   3  -3  10      398.66      366.91     42.80 o 
   4  -3  10     2368.38     2290.00     45.01 o 
   5  -3  10     1172.08     1216.37    117.22 o 
   6  -3  10     1373.52     1450.82     71.78 o 
   7  -3  10     1737.81     1726.68     76.59 o 
   8  -3  10      487.16      463.35     69.83 o 
   9  -3  10     3994.01     4036.77    111.19 o 
  10  -3  10      155.58      186.18    106.38 o 
 -12  -2  10      604.76      657.40     79.57 o 
 -11  -2  10     1238.10     1137.10    120.18 o 
 -10  -2  10     2413.56     2529.25    104.85 o 
  -9  -2  10       17.86        0.00     64.73 o 
  -8  -2  10     7996.63     7775.23    112.79 o 
  -7  -2  10       60.81       75.07     62.47 o 
  -6  -2  10    10382.39    10441.44    115.77 o 
  -5  -2  10     9530.62     9933.13    677.13 o 
  -4  -2  10     2466.47     2591.62    129.39 o 
  -3  -2  10     3187.99     3330.64     99.06 o 
  -2  -2  10     3702.27     3467.36     88.47 o 
  -1  -2  10     2830.13     2954.55    105.98 o 
   0  -2  10     3467.25     3392.58     47.11 o 
   1  -2  10     6257.28     5964.21     66.83 o 
   2  -2  10       34.31       46.83     34.15 o 
   3  -2  10     4211.43     4134.37     58.74 o 
   4  -2  10     1335.70     1373.28     47.00 o 
   5  -2  10       23.43        2.31     50.13 o 
   6  -2  10      140.99      206.89     53.75 o 
   7  -2  10      924.14      846.48     70.63 o 
   8  -2  10     2480.12     2583.32     83.92 o 
   9  -2  10      183.22      306.76     68.37 o 
  10  -2  10      997.19     1130.28     78.20 o 
 -12  -1  10       17.66       42.93     76.74 o 
 -11  -1  10       98.19       41.94     71.36 o 
 -10  -1  10       94.21       85.12     97.50 o 
  -9  -1  10      265.92      296.57     66.77 o 
  -8  -1  10        3.73        0.00     88.47 o 
  -7  -1  10      435.53      561.65     61.73 o 
  -6  -1  10      247.43      218.88     58.91 o 
  -5  -1  10      853.62      835.96     50.13 o 
  -4  -1  10      661.31      648.92     66.30 o 
  -3  -1  10     1850.41     1832.41     53.90 o 
  -2  -1  10     1138.68     1103.19     47.37 o 
  -1  -1  10      193.32      185.59     39.99 o 
   0  -1  10      934.42      905.57     64.72 o 
   1  -1  10       94.16       89.89     41.72 o 
   2  -1  10       38.54        3.25     48.78 o 
   3  -1  10      257.15      340.88     47.96 o 
   4  -1  10       10.76       32.79     37.01 o 
   5  -1  10      176.33      205.03     37.99 o 
   6  -1  10      267.44      243.47     46.11 o 
   7  -1  10      785.22      845.64     49.14 o 
   8  -1  10      120.89       85.03     49.32 o 
   9  -1  10      562.11      711.53     72.38 o 
  10  -1  10        4.45      198.93    103.25 o 
 -12   0  10       41.88       66.84    103.32 o 
 -11   0  10     1652.07     1592.43    106.67 o 
 -10   0  10     3249.93     3073.74    104.85 o 
  -9   0  10      245.33      251.28     65.84 o 
  -8   0  10     3877.48     3614.84    285.57 o 
  -7   0  10      513.72      542.11     86.10 o 
  -6   0  10     7776.31     7510.65    244.58 o 
  -5   0  10       27.64      125.03     46.79 o 
  -4   0  10    11173.86    11062.12    212.58 o 
  -3   0  10     1604.67     1528.22     72.38 o 
  -2   0  10     5159.71     4831.85    131.03 o 
  -1   0  10     5131.91     5112.20    229.14 o 
   0   0  10     1821.10     1895.36     45.69 o 
   1   0  10     1925.89     1907.45     79.56 o 
   2   0  10      148.01      225.20     48.83 o 
   3   0  10     6668.30     6365.86    113.87 o 
   4   0  10     1906.25     1922.15     53.34 o 
   5   0  10     4606.63     4550.54     79.82 o 
   6   0  10     5102.59     5120.88    104.86 o 
   7   0  10     1490.64     1446.90     49.75 o 
   8   0  10     2145.91     2156.59     56.22 o 
   9   0  10      610.77      740.63     47.96 o 
  10   0  10     4829.98     5014.00    115.41 o 
 -12   1  10      733.50      777.06    110.09 o 
 -11   1  10     2115.40     1908.95     80.75 o 
 -10   1  10      860.80      908.25    103.43 o 
  -9   1  10     5664.41     5553.86     78.34 o 
  -8   1  10       53.75        4.25     60.16 o 
  -7   1  10     2656.49     2648.79    102.05 o 
  -6   1  10      201.26      243.87     50.75 o 
  -5   1  10     1067.64     1036.13    129.13 o 
  -4   1  10      358.02      363.85     48.01 o 
  -3   1  10     4399.64     4365.81    120.03 o 
  -2   1  10     1064.23     1029.88     70.45 o 
  -1   1  10       47.50       93.27     46.11 o 
   0   1  10      946.18      966.91     42.55 o 
   1   1  10     2147.53     2006.90     47.03 o 
   2   1  10      397.78      416.25     48.48 o 
   3   1  10      104.89       82.53     36.67 o 
   4   1  10       21.86       74.77     49.33 o 
   5   1  10       55.43      146.83     49.83 o 
   6   1  10        0.45       45.27     44.85 o 
   7   1  10      291.01      323.85     45.65 o 
   8   1  10        6.83        0.00     46.01 o 
   9   1  10       68.11      107.65     46.58 o 
  10   1  10      734.05      635.19     91.44 o 
 -12   2  10      105.05       34.59     76.24 o 
 -11   2  10     1313.27     1172.07     64.06 o 
 -10   2  10     1219.13     1200.26     85.12 o 
  -9   2  10      736.32      814.18     48.47 o 
  -8   2  10     3563.51     3538.60     56.24 o 
  -7   2  10      135.18      153.00     50.65 o 
  -6   2  10     3082.01     3097.48     67.00 o 
  -5   2  10       82.78      139.58     41.53 o 
  -4   2  10     4896.57     4851.13    393.45 o 
  -3   2  10     3055.12     2761.28     56.17 o 
  -2   2  10      362.49      450.02     59.34 o 
  -1   2  10     3939.28     3806.71     96.11 o 
   0   2  10      212.15      185.50     46.91 o 
   1   2  10     7815.82     7727.01    185.74 o 
   2   2  10      328.67      410.68     48.77 o 
   3   2  10     6915.26     6744.95    138.71 o 
   4   2  10     1882.47     1797.01     48.41 o 
   5   2  10     5985.09     6166.98    292.87 o 
   6   2  10     1852.07     1777.37     63.26 o 
   7   2  10     2209.80     2366.67     76.91 o 
   8   2  10      661.21      603.37     51.75 o 
   9   2  10     1618.26     1553.89     54.78 o 
  10   2  10     2510.88     2574.87    111.81 o 
 -12   3  10      906.64      937.39     65.11 o 
 -11   3  10     1010.86     1082.22     73.29 o 
 -10   3  10     2123.03     1974.29     63.40 o 
  -9   3  10     1273.77     1174.57    109.77 o 
  -8   3  10     1520.57     1481.16     67.52 o 
  -7   3  10     1414.82     1503.83     65.85 o 
  -6   3  10      669.35      649.74     61.09 o 
  -5   3  10     1152.92     1227.92     80.90 o 
  -4   3  10     1911.39     1887.15     82.10 o 
  -3   3  10        6.67       41.67     47.14 o 
  -2   3  10      783.75      766.54     49.30 o 
  -1   3  10     1060.60     1038.66     44.56 o 
   0   3  10     2301.32     2235.84     66.99 o 
   1   3  10        0.95        0.00     40.52 o 
   2   3  10     1053.66     1206.94     51.62 o 
   3   3  10      169.86      200.44     48.23 o 
   4   3  10     2555.92     2606.38    130.18 o 
   5   3  10       29.91       38.08     49.98 o 
   6   3  10     1747.22     1649.00     81.67 o 
   7   3  10       84.09      110.88     46.33 o 
   8   3  10      548.84      646.36     71.45 o 
   9   3  10      473.86      585.62     68.71 o 
  10   3  10       26.22      123.56     68.25 o 
 -12   4  10      161.50      180.83     64.98 o 
 -11   4  10        0.49       39.55     60.32 o 
 -10   4  10        3.49       90.44     57.34 o 
  -9   4  10      180.40      214.05     77.95 o 
  -8   4  10     1861.11     1786.95     84.25 o 
  -7   4  10      172.86       92.81     43.52 o 
  -6   4  10      387.97      422.35     51.86 o 
  -5   4  10        0.04       64.22     59.54 o 
  -4   4  10     1067.42     1072.42    119.34 o 
  -3   4  10        9.80       59.28     58.64 o 
  -2   4  10      482.01      518.79     50.63 o 
  -1   4  10     1955.46     1905.20     97.02 o 
   0   4  10     1124.55     1030.19     96.33 o 
   1   4  10     4074.85     3986.46     88.92 o 
   2   4  10       71.56       89.20     42.39 o 
   3   4  10     1070.63     1145.32     55.70 o 
   4   4  10      635.17      575.93     40.57 o 
   5   4  10     4518.38     4330.25    118.89 o 
   6   4  10       94.19      119.22     53.65 o 
   7   4  10     2841.23     2699.49    105.22 o 
   8   4  10       41.61      105.50     57.31 o 
   9   4  10      926.92      981.09     64.06 o 
 -11   5  10      133.47      169.76     62.08 o 
 -10   5  10     3457.63     3351.98    109.51 o 
  -9   5  10      645.84      667.59     79.66 o 
  -8   5  10      974.68     1006.86     68.73 o 
  -7   5  10     2093.40     2293.76     57.31 o 
  -6   5  10       37.81      146.63    122.36 o 
  -5   5  10     5478.43     5364.20    129.43 o 
  -4   5  10     1236.29     1285.75     51.72 o 
  -3   5  10     2177.98     2046.18     53.45 o 
  -2   5  10      729.87      683.23     96.70 o 
  -1   5  10     3894.11     3859.38    181.23 o 
   0   5  10    10392.52    10336.16     84.97 o 
   1   5  10     5092.12     5060.37     91.34 o 
   2   5  10     4128.25     4130.88     65.91 o 
   3   5  10      931.30      948.24     45.97 o 
   4   5  10     6049.25     6059.28    242.80 o 
   5   5  10      981.47      950.21     70.19 o 
   6   5  10     3087.37     2906.00     63.03 o 
   7   5  10      140.65      154.11     57.20 o 
   8   5  10     1092.84     1035.75     54.36 o 
   9   5  10     2358.74     2401.80     97.41 o 
 -11   6  10      218.40      279.88     60.85 o 
 -10   6  10      407.40      432.45     60.06 o 
  -9   6  10       98.14      126.61     68.65 o 
  -8   6  10       42.80       93.64     52.95 o 
  -7   6  10      172.01      164.00     44.69 o 
  -6   6  10      191.30      250.52     63.46 o 
  -5   6  10       37.10       81.54    111.51 o 
  -4   6  10      222.35      194.06     49.17 o 
  -3   6  10      603.11      628.50     44.63 o 
  -2   6  10      195.09      179.65     65.82 o 
  -1   6  10      284.07      246.76     49.47 o 
   0   6  10     1129.93     1074.25     51.45 o 
   1   6  10      247.63      294.47     43.53 o 
   2   6  10      173.15      163.18     48.86 o 
   3   6  10      458.15      490.42     65.76 o 
   4   6  10      244.65      336.74     41.31 o 
   5   6  10     1666.39     1601.27     62.60 o 
   6   6  10       38.01        0.00     49.47 o 
   7   6  10       93.91       77.47     51.73 o 
   8   6  10       41.78      171.06     61.95 o 
 -10   7  10      397.62      407.12     59.02 o 
  -9   7  10     2260.06     2359.74     95.42 o 
  -8   7  10      361.91      316.06     57.06 o 
  -7   7  10     1279.05     1255.47     58.42 o 
  -6   7  10       10.85       87.17     47.16 o 
  -5   7  10     6868.86     6350.48    176.43 o 
  -4   7  10     1826.23     1728.10     91.38 o 
  -3   7  10     4182.31     4020.97     62.07 o 
  -2   7  10     1447.60     1510.81     64.31 o 
  -1   7  10     2963.60     2829.85    130.95 o 
   0   7  10     2094.68     2047.91     56.15 o 
   1   7  10      365.58      404.56     52.44 o 
   2   7  10     7314.48     7176.10    205.10 o 
   3   7  10      578.72      620.01     54.44 o 
   4   7  10     2852.29     2924.01     67.03 o 
   5   7  10      415.64      446.45     49.89 o 
   6   7  10     1194.12     1260.02    125.50 o 
   7   7  10      824.56      899.51     55.06 o 
 -10   8  10      371.88      377.86     78.07 o 
  -9   8  10      295.02      488.27     97.72 o 
  -8   8  10      189.70      280.69    106.93 o 
  -7   8  10      184.76      284.95     69.69 o 
  -6   8  10       95.29      115.71     57.76 o 
  -5   8  10      363.81      353.50     66.52 o 
  -4   8  10      667.09      605.04     56.03 o 
  -3   8  10      333.51      322.38    188.59 o 
  -2   8  10      437.22      408.44     67.53 o 
  -1   8  10      326.55      342.58     91.78 o 
   0   8  10        0.09      106.66     51.26 o 
   1   8  10     1131.47     1182.44     69.58 o 
   2   8  10       35.81       87.05     48.02 o 
   3   8  10      128.97      125.46     43.86 o 
   4   8  10      166.84      138.04     56.27 o 
   5   8  10      835.40      817.66     63.39 o 
   6   8  10       55.26      124.03     62.45 o 
  -9   9  10      328.22      402.14     80.17 o 
  -8   9  10      176.31       81.59     75.69 o 
  -7   9  10     2360.99     2407.72     78.90 o 
  -6   9  10        2.47       67.00     70.07 o 
  -5   9  10     2412.83     2280.35     73.78 o 
  -4   9  10      120.75      175.49     67.99 o 
  -3   9  10     1385.51     1442.57     92.00 o 
  -2   9  10      184.84      131.88     46.08 o 
  -1   9  10     1593.13     1472.77     57.07 o 
   0   9  10      310.24      318.18     54.26 o 
   1   9  10     1360.34     1233.19    169.18 o 
   2   9  10      914.60      949.34    116.65 o 
   3   9  10      318.78      488.42     76.20 o 
   4   9  10     1212.75     1307.06    101.32 o 
   5   9  10       99.01      117.74     65.78 o 
  -8  10  10      867.85      938.41     65.65 o 
  -7  10  10      145.06      291.06     61.07 o 
  -6  10  10     2106.88     2156.72     78.13 o 
  -5  10  10       20.17      112.31     58.35 o 
  -4  10  10     1677.39     1716.64     70.34 o 
  -3  10  10      615.48      689.02     96.59 o 
  -2  10  10     1193.20     1108.78    146.43 o 
  -1  10  10     1277.53     1251.75     58.95 o 
   0  10  10      343.14      268.11     59.82 o 
   1  10  10     1824.90     1895.48    116.28 o 
   2  10  10       18.07       81.87     52.20 o 
   3  10  10     1039.31     1180.22    154.42 o 
   4  10  10        2.50        0.00    108.43 o 
  -6  11  10      103.23       81.51     86.79 o 
  -5  11  10      173.06      269.09     77.31 o 
  -4  11  10      481.30      533.21     54.08 o 
  -3  11  10      455.60      448.47     74.14 o 
  -2  11  10        0.34        2.72     58.26 o 
  -1  11  10      667.53      679.25     75.09 o 
   0  11  10       75.13      138.24     63.38 o 
   1  11  10      225.75      279.31     62.49 o 
   2  11  10      442.95      551.81     56.78 o 
  -3 -11  11       17.66        0.00     76.86 o 
  -2 -11  11     1379.65     1586.85    156.95 o 
  -1 -11  11      162.02      209.50    103.03 o 
   0 -11  11     1205.22     1058.69     76.51 o 
   1 -11  11       19.07       91.46     61.49 o 
   2 -11  11      856.42      767.18     57.86 o 
   3 -11  11        6.10       49.86     66.76 o 
  -5 -10  11      907.82      889.28     72.85 o 
  -4 -10  11     1460.88     1279.26     75.20 o 
  -3 -10  11      911.28      945.84     75.27 o 
  -2 -10  11     1872.26     1923.37     74.85 o 
  -1 -10  11      691.13      635.07     60.56 o 
   0 -10  11      519.09      570.69     58.81 o 
   1 -10  11     1380.05     1445.86     73.87 o 
   2 -10  11       75.48      126.47     57.85 o 
   3 -10  11     1634.83     1599.68     55.24 o 
   4 -10  11      628.07      648.09     84.45 o 
   5 -10  11      339.65      360.54     63.71 o 
  -6  -9  11        8.32       19.54     59.73 o 
  -5  -9  11        4.37       10.70     58.96 o 
  -4  -9  11        4.86      176.16     55.72 o 
  -3  -9  11      164.72      136.60     55.78 o 
  -2  -9  11       45.15      100.37     47.85 o 
  -1  -9  11     1770.76     1723.61    131.72 o 
   0  -9  11     1668.00     1608.95     72.05 o 
   1  -9  11      120.55      236.32     85.01 o 
   2  -9  11      101.45      160.02     60.22 o 
   3  -9  11      102.22      144.51     60.64 o 
   4  -9  11      276.64      372.81     64.88 o 
   5  -9  11      128.38      169.78     63.12 o 
   6  -9  11      449.40      450.30     62.88 o 
   7  -9  11      399.40      339.59     59.07 o 
  -8  -8  11     3469.39     3258.95    143.95 o 
  -7  -8  11       28.06       65.97     60.61 o 
  -6  -8  11     6311.56     5918.49    114.39 o 
  -5  -8  11      850.45      948.90     96.77 o 
  -4  -8  11     2203.87     2278.84     98.30 o 
  -3  -8  11     2116.99     2195.54    100.63 o 
  -2  -8  11     3439.85     3196.65     77.62 o 
  -1  -8  11     4505.57     4215.90    104.20 o 
   0  -8  11      389.75      243.85     93.35 o 
   1  -8  11     3546.16     3538.22    106.23 o 
   2  -8  11       96.73      146.07     46.73 o 
   3  -8  11     2937.32     2965.90     63.43 o 
   4  -8  11     1857.40     1812.04     78.19 o 
   5  -8  11      867.76      818.91     61.97 o 
   6  -8  11      310.41      281.43     51.82 o 
   7  -8  11     1695.16     1682.33     60.82 o 
   8  -8  11     1673.90     1702.93     77.57 o 
  -8  -7  11        4.17       75.87    102.81 o 
  -7  -7  11      150.00      124.95     68.23 o 
  -6  -7  11      720.03      585.86     69.83 o 
  -5  -7  11      436.54      313.39     66.19 o 
  -4  -7  11        0.06        0.00     63.64 o 
  -3  -7  11       45.02      116.14     88.32 o 
  -2  -7  11      532.60      393.41     91.45 o 
  -1  -7  11       38.38      106.96     61.53 o 
   0  -7  11       10.90      122.47     88.10 o 
   1  -7  11       93.90      108.49     64.44 o 
   2  -7  11       85.57      165.46     64.49 o 
   3  -7  11      310.34      302.01     65.00 o 
   4  -7  11        4.09      128.16     54.22 o 
   5  -7  11     1311.44     1244.57     50.89 o 
   6  -7  11      114.22      182.76     60.29 o 
   7  -7  11      179.90      189.47     63.54 o 
   8  -7  11      135.50      174.55     60.36 o 
  -9  -6  11       91.34       69.61     72.81 o 
  -8  -6  11      949.95     1016.33    103.54 o 
  -7  -6  11      289.86      463.31     97.50 o 
  -6  -6  11     3174.53     3350.87    103.69 o 
  -5  -6  11        6.32       86.79     89.41 o 
  -4  -6  11     4454.00     4180.58     77.84 o 
  -3  -6  11     1357.41     1318.58     90.58 o 
  -2  -6  11     1405.19     1395.54     68.01 o 
  -1  -6  11     2518.77     2704.80     95.68 o 
   0  -6  11      838.12      924.66     90.00 o 
   1  -6  11     1593.92     1554.64     89.92 o 
   2  -6  11     2051.89     2010.26     58.72 o 
   3  -6  11     2899.48     2801.18    106.53 o 
   4  -6  11      116.69       96.12     72.45 o 
   5  -6  11     2681.58     2631.11     64.59 o 
   6  -6  11     1644.83     1578.51     61.04 o 
   7  -6  11     1527.26     1593.73    100.28 o 
   8  -6  11      984.17      987.23     73.89 o 
   9  -6  11      373.97      469.21    109.66 o 
 -10  -5  11      635.44      512.69     70.62 o 
  -9  -5  11     1120.71     1188.40     68.38 o 
  -8  -5  11        8.18      161.27    110.24 o 
  -7  -5  11     1325.94     1389.06     69.97 o 
  -6  -5  11      261.12      369.24     92.33 o 
  -5  -5  11     2350.62     2208.72     71.79 o 
  -4  -5  11       13.40        3.20     84.54 o 
  -3  -5  11     4490.17     4547.78     96.84 o 
  -2  -5  11     1270.84     1189.19     88.40 o 
  -1  -5  11      923.89      913.37     87.81 o 
   0  -5  11     2023.17     2207.12     94.29 o 
   1  -5  11      823.81      741.09     88.40 o 
   2  -5  11     1464.42     1401.59     67.64 o 
   3  -5  11     3275.03     3108.48     87.30 o 
   4  -5  11       98.74      140.74     50.94 o 
   5  -5  11       62.91       52.56     65.31 o 
   6  -5  11      439.44      431.90     68.28 o 
   7  -5  11      633.93      636.54     52.61 o 
   8  -5  11       87.69       96.58     69.74 o 
   9  -5  11       96.97      224.27    105.94 o 
 -10  -4  11       21.23      168.98     81.96 o 
  -9  -4  11     2036.33     1952.23     82.34 o 
  -8  -4  11      369.21      398.49     61.88 o 
  -7  -4  11     1620.47     1578.76     77.19 o 
  -6  -4  11     1088.35     1148.63     92.33 o 
  -5  -4  11       37.11       83.00     54.43 o 
  -4  -4  11     2304.12     2327.75    106.56 o 
  -3  -4  11      340.59      322.96     66.84 o 
  -2  -4  11      707.65      727.40     51.40 o 
  -1  -4  11     2210.91     2208.67     66.92 o 
   0  -4  11      192.61      257.89     91.45 o 
   1  -4  11     5718.25     5658.48    199.73 o 
   2  -4  11       61.64      123.46     64.00 o 
   3  -4  11     7984.55     7713.08    108.46 o 
   4  -4  11        1.58       83.30     63.24 o 
   5  -4  11     6046.34     5736.69    286.63 o 
   6  -4  11     1838.81     1965.04    120.51 o 
   7  -4  11     1633.34     1727.93    121.85 o 
   8  -4  11     2122.45     2108.00     71.72 o 
   9  -4  11      332.02      426.25    104.12 o 
  10  -4  11     2174.77     2234.79    116.06 o 
 -11  -3  11      948.03      913.15    105.65 o 
 -10  -3  11      751.07      649.94     75.96 o 
  -9  -3  11     2194.68     2181.67    252.12 o 
  -8  -3  11     1321.35     1166.83     72.74 o 
  -7  -3  11     6603.50     6334.77    109.73 o 
  -6  -3  11        0.03       31.53     61.75 o 
  -5  -3  11     5282.95     5205.79    100.41 o 
  -4  -3  11     3055.07     3042.36     92.62 o 
  -3  -3  11     3011.64     2893.54    151.20 o 
  -2  -3  11       41.66       27.96     58.72 o 
  -1  -3  11     5837.45     6132.48    154.82 o 
   0  -3  11     3826.69     3709.31    105.81 o 
   1  -3  11      988.93      980.64     47.30 o 
   2  -3  11     4500.27     4603.04    149.30 o 
   3  -3  11      226.12      218.40     80.82 o 
   4  -3  11     2038.21     2090.24     95.09 o 
   5  -3  11      352.52      449.12     82.31 o 
   6  -3  11        2.48        5.42     64.11 o 
   7  -3  11     2347.15     2228.19     86.65 o 
   8  -3  11      989.73      954.14     64.33 o 
   9  -3  11     1813.15     1808.03    108.27 o 
  10  -3  11       18.31        0.00    106.89 o 
 -11  -2  11      527.54      501.65     76.38 o 
 -10  -2  11      350.52      299.99    102.38 o 
  -9  -2  11      626.51      576.10     68.88 o 
  -8  -2  11      297.26      209.27     91.74 o 
  -7  -2  11     1843.18     1725.46     95.97 o 
  -6  -2  11      881.78      922.04     90.14 o 
  -5  -2  11      414.21      357.59     59.26 o 
  -4  -2  11      160.23      106.35     59.47 o 
  -3  -2  11      911.73      861.48     43.79 o 
  -2  -2  11       19.07       29.96     40.74 o 
  -1  -2  11     4981.58     4984.07    114.69 o 
   0  -2  11      209.89      194.90     37.40 o 
   1  -2  11     3349.25     3397.56     92.65 o 
   2  -2  11      842.55      836.47     44.01 o 
   3  -2  11      287.38      248.08     39.01 o 
   4  -2  11       16.67       32.51     50.21 o 
   5  -2  11     3353.56     3204.87     48.16 o 
   6  -2  11       62.40       50.06     52.23 o 
   7  -2  11        3.71       58.19     56.98 o 
   8  -2  11     1317.64     1315.10     80.14 o 
   9  -2  11      281.98      274.00     73.25 o 
  10  -2  11      581.60      555.64     77.84 o 
 -11  -1  11      602.97      654.74    104.41 o 
 -10  -1  11     1742.60     1635.17    108.13 o 
  -9  -1  11     4074.99     4035.97    107.62 o 
  -8  -1  11      374.65      442.41     92.04 o 
  -7  -1  11     2838.28     2853.17     70.00 o 
  -6  -1  11        8.07        0.00     41.74 o 
  -5  -1  11     8655.42     8454.53    257.07 o 
  -4  -1  11       38.85       40.44     47.58 o 
  -3  -1  11     5310.59     5212.35    147.70 o 
  -2  -1  11      117.33      157.07     58.47 o 
  -1  -1  11     5395.49     5436.65     85.53 o 
   0  -1  11     5207.45     5168.81     66.11 o 
   1  -1  11      527.06      580.73     39.21 o 
   2  -1  11     4576.79     4512.53    101.70 o 
   3  -1  11        8.65       71.30     43.25 o 
   4  -1  11     3751.32     3661.16     72.78 o 
   5  -1  11     2048.04     2022.09    111.70 o 
   6  -1  11     2381.99     2388.34     47.66 o 
   7  -1  11      955.59      945.71     44.57 o 
   8  -1  11     7502.21     7591.05     74.22 o 
   9  -1  11     1606.25     1648.06     72.96 o 
  10  -1  11      224.94      198.56    108.27 o 
 -11   0  11     2102.18     2090.25    108.13 o 
 -10   0  11     1060.73     1130.86    101.28 o 
  -9   0  11      553.03      582.53     56.35 o 
  -8   0  11     1405.81     1379.66     49.61 o 
  -7   0  11     2287.49     2231.90     93.60 o 
  -6   0  11      823.30      907.54    111.26 o 
  -5   0  11      443.41      471.56     49.72 o 
  -4   0  11      587.86      593.52    107.07 o 
  -3   0  11      375.11      422.16     59.96 o 
  -2   0  11     1672.35     1797.16     53.51 o 
  -1   0  11     2612.07     2643.95     78.05 o 
   0   0  11      157.87      227.64     43.34 o 
   1   0  11       34.71       58.69     42.34 o 
   2   0  11      917.89      907.46     51.35 o 
   3   0  11     1278.45     1316.76     51.38 o 
   4   0  11        4.45       41.90     49.42 o 
   5   0  11       82.83       78.09     38.62 o 
   6   0  11       47.09       95.43     62.19 o 
   7   0  11      111.09      156.97     49.08 o 
   8   0  11      219.54      215.16     45.36 o 
   9   0  11      319.08      411.69     62.31 o 
  10   0  11       86.70        0.00    107.40 o 
 -12   1  11     1486.08     1646.89    117.52 o 
 -11   1  11      673.96      599.91    104.34 o 
 -10   1  11     1241.62     1349.82     53.38 o 
  -9   1  11     2970.23     3201.73     73.87 o 
  -8   1  11      108.71      195.78     63.15 o 
  -7   1  11      491.64      500.42     87.30 o 
  -6   1  11     3304.17     3274.12    157.75 o 
  -5   1  11     8596.87     8216.58     84.54 o 
  -4   1  11      333.08      364.57     65.82 o 
  -3   1  11     4799.69     4808.53     61.97 o 
  -2   1  11     1669.74     1547.11    104.27 o 
  -1   1  11     2557.47     2224.74    100.66 o 
   0   1  11     4980.58     4875.99    108.21 o 
   1   1  11      578.47      617.28     43.51 o 
   2   1  11     4047.81     4008.78     78.03 o 
   3   1  11       51.70       80.44     43.71 o 
   4   1  11    14001.59    13412.21    200.93 o 
   5   1  11     1085.26     1132.11     53.57 o 
   6   1  11     8239.02     8057.48     64.89 o 
   7   1  11     1385.28     1429.07     59.42 o 
   8   1  11     5266.02     5159.73     63.43 o 
   9   1  11     1355.60     1348.10     59.07 o 
  10   1  11      257.44      278.00    177.15 o 
 -12   2  11       33.44       77.55     77.18 o 
 -11   2  11     2350.49     2573.97    140.68 o 
 -10   2  11     2110.83     2131.66     64.53 o 
  -9   2  11     1011.87     1019.81     78.02 o 
  -8   2  11     1075.77     1100.83     67.31 o 
  -7   2  11      767.23      906.84     64.28 o 
  -6   2  11     1222.31     1283.85     62.94 o 
  -5   2  11       73.54       99.54     48.39 o 
  -4   2  11      422.72      355.69     59.72 o 
  -3   2  11      338.87      347.90     43.22 o 
  -2   2  11     1368.30     1451.24     71.58 o 
  -1   2  11     3908.93     3841.95     67.34 o 
   0   2  11      818.66      944.56     60.45 o 
   1   2  11      579.81      543.75     44.11 o 
   2   2  11        0.06       48.37     37.68 o 
   3   2  11     1206.47     1215.27     46.08 o 
   4   2  11      170.85      188.57     50.81 o 
   5   2  11      963.32     1012.18     53.37 o 
   6   2  11      106.57      115.10     45.64 o 
   7   2  11      662.61      599.01    182.10 o 
   8   2  11      619.84      737.15    129.17 o 
   9   2  11       50.82      111.59     60.43 o 
 -11   3  11       97.72       70.79     75.24 o 
 -10   3  11      580.79      651.92    129.54 o 
  -9   3  11      337.32      408.18     56.33 o 
  -8   3  11        4.84       46.07     52.90 o 
  -7   3  11     1152.53     1227.47     65.18 o 
  -6   3  11        0.35       61.30     49.70 o 
  -5   3  11     2486.38     2612.31     65.23 o 
  -4   3  11       57.59      148.95     48.01 o 
  -3   3  11      608.02      659.86     49.95 o 
  -2   3  11     2719.66     2812.35     56.15 o 
  -1   3  11     1080.17     1051.83     45.13 o 
   0   3  11     5949.32     5592.13     59.42 o 
   1   3  11     1227.54     1205.71     41.07 o 
   2   3  11     2563.69     2532.34     46.95 o 
   3   3  11     1609.84     1612.66     53.06 o 
   4   3  11     6718.91     6600.65     59.04 o 
   5   3  11        0.13       65.69     39.79 o 
   6   3  11     2527.02     2420.56     58.91 o 
   7   3  11       42.12       86.90     47.29 o 
   8   3  11      927.65      813.80     71.25 o 
   9   3  11      365.12      535.65     65.90 o 
 -11   4  11      693.71      714.21     69.76 o 
 -10   4  11        9.17       37.61    108.64 o 
  -9   4  11     1403.98     1481.96     76.60 o 
  -8   4  11      742.46     1011.47     66.42 o 
  -7   4  11      761.26      793.29     64.76 o 
  -6   4  11     2406.37     2353.50     49.84 o 
  -5   4  11      496.10      558.92     50.62 o 
  -4   4  11     3177.93     3160.59     58.28 o 
  -3   4  11     2056.09     2008.38     47.55 o 
  -2   4  11     7285.16     6948.09    346.08 o 
  -1   4  11      118.01      129.42     55.52 o 
   0   4  11     2666.83     2675.95     98.63 o 
   1   4  11     5710.31     5525.98     93.10 o 
   2   4  11     2886.70     2754.95     46.21 o 
   3   4  11     6439.47     5956.34     58.19 o 
   4   4  11       75.79       85.32     44.84 o 
   5   4  11     3457.19     3503.83     99.88 o 
   6   4  11      129.85      200.70     53.50 o 
   7   4  11      859.52      778.95     51.81 o 
   8   4  11      418.13      518.40     59.75 o 
   9   4  11      403.06      426.91     81.31 o 
 -11   5  11       24.33       23.17     61.60 o 
 -10   5  11        0.79       67.66     76.09 o 
  -9   5  11       36.87       11.49     80.97 o 
  -8   5  11      203.44      401.20     67.56 o 
  -7   5  11        6.35       57.86     53.09 o 
  -6   5  11       40.11      109.71     51.59 o 
  -5   5  11       56.26        0.00     63.64 o 
  -4   5  11      250.32      270.56     62.22 o 
  -3   5  11      206.71      174.10     42.66 o 
  -2   5  11        9.83       48.34     48.93 o 
  -1   5  11      506.27      574.38     60.47 o 
   0   5  11      418.79      429.02     89.23 o 
   1   5  11     2826.35     2777.32     50.17 o 
   2   5  11      141.45      207.31     70.52 o 
   3   5  11      965.39      897.64     46.88 o 
   4   5  11       80.37       89.68     40.14 o 
   5   5  11     1269.77     1202.66     49.39 o 
   6   5  11      910.66      916.71     51.14 o 
   7   5  11      126.71      149.89     60.07 o 
   8   5  11      512.70      604.32     55.37 o 
 -10   6  11      662.22      807.18     67.13 o 
  -9   6  11     2608.15     2849.90     78.21 o 
  -8   6  11      841.43      849.57     83.19 o 
  -7   6  11       19.60      146.02     76.85 o 
  -6   6  11     6422.83     6597.32    292.35 o 
  -5   6  11       11.25       87.77     62.14 o 
  -4   6  11     7989.71     8221.94     78.57 o 
  -3   6  11      152.76      142.54     44.10 o 
  -2   6  11     5925.00     5738.52    143.62 o 
  -1   6  11      554.93      531.04     44.23 o 
   0   6  11     7434.88     7561.45    253.10 o 
   1   6  11     6200.14     6104.35     53.52 o 
   2   6  11      687.99      595.34     46.37 o 
   3   6  11     1998.19     1937.45     61.04 o 
   4   6  11       13.40      144.38     53.97 o 
   5   6  11     2021.35     1953.98    130.27 o 
   6   6  11      328.63      482.04     71.07 o 
   7   6  11     1185.85     1096.61     55.21 o 
 -10   7  11      278.56      272.25     78.44 o 
  -9   7  11      519.26      474.56     79.11 o 
  -8   7  11      247.59      279.74     85.52 o 
  -7   7  11      452.76      452.96     70.46 o 
  -6   7  11      257.58      241.52     55.49 o 
  -5   7  11        0.71      134.46     74.27 o 
  -4   7  11        2.77      138.75     88.72 o 
  -3   7  11        1.02        0.00     51.05 o 
  -2   7  11        6.59       54.08     73.47 o 
  -1   7  11       12.52        0.00     50.32 o 
   0   7  11      527.16      540.25     52.77 o 
   1   7  11      158.57       43.19     84.39 o 
   2   7  11        5.62        0.73     46.00 o 
   3   7  11       91.82       92.48     41.62 o 
   4   7  11       66.95       88.49     49.67 o 
   5   7  11      121.82      155.86     44.90 o 
   6   7  11        5.59      103.24     60.26 o 
  -9   8  11      644.39      767.15     65.45 o 
  -8   8  11      728.06      882.33     61.05 o 
  -7   8  11      108.35      211.73     58.43 o 
  -6   8  11      986.33     1018.84     71.75 o 
  -5   8  11      600.95      660.78     88.61 o 
  -4   8  11     4852.58     5007.20     60.87 o 
  -3   8  11        7.72        0.00     64.30 o 
  -2   8  11     3096.44     3006.92     61.55 o 
  -1   8  11      347.76      415.27     89.85 o 
   0   8  11     1238.73     1258.23     55.00 o 
   1   8  11      512.39      513.89     58.01 o 
   2   8  11      150.95       72.17     89.38 o 
   3   8  11     2536.16     2174.64     61.18 o 
   4   8  11      682.37      848.88     60.56 o 
   5   8  11     1647.43     1767.46     78.38 o 
  -8   9  11      953.26      919.05     87.74 o 
  -7   9  11        2.92       14.89     60.76 o 
  -6   9  11      458.74      489.74     80.93 o 
  -5   9  11      772.11      750.37     61.84 o 
  -4   9  11       26.93      110.71     56.81 o 
  -3   9  11     1493.97     1560.34     90.22 o 
  -2   9  11      322.91      264.51     55.70 o 
  -1   9  11      984.41     1001.64     59.65 o 
   0   9  11     1376.94     1433.68     60.68 o 
   1   9  11       18.20       21.65     71.90 o 
   2   9  11     1282.36     1399.42     96.95 o 
   3   9  11     1707.19     1415.50     62.50 o 
   4   9  11      102.96      151.98     48.55 o 
  -7  10  11      436.83      402.93     64.71 o 
  -6  10  11      484.67      414.37     65.35 o 
  -5  10  11     1251.98     1395.20     90.65 o 
  -4  10  11      951.74     1001.89     62.20 o 
  -3  10  11        4.37       89.07     58.77 o 
  -2  10  11      465.69      346.95     58.49 o 
  -1  10  11        7.47        0.00     57.66 o 
   0  10  11      951.29     1029.22    169.62 o 
   1  10  11      620.43      626.91     53.41 o 
   2  10  11      381.22      441.02     61.04 o 
   3  10  11      881.53     1010.87     83.51 o 
  -4  11  11       59.72       68.17     63.20 o 
  -3  11  11      493.52      449.65     63.10 o 
  -2  11  11      925.82      866.74     68.52 o 
  -1  11  11     1698.69     1830.24    236.32 o 
   0  11  11      334.41      492.46     86.21 o 
  -4 -10  12       85.44      182.16     76.68 o 
  -3 -10  12        1.81       39.67     53.33 o 
  -2 -10  12      763.23      891.01     62.01 o 
  -1 -10  12      194.58      206.95     70.67 o 
   0 -10  12      242.14       83.78     75.50 o 
   1 -10  12       81.35      254.60     74.90 o 
   2 -10  12        9.15      124.98     74.78 o 
   3 -10  12      312.34      429.39     67.13 o 
   4 -10  12       17.81       77.13     63.59 o 
  -5  -9  12     3693.34     3761.85    232.13 o 
  -4  -9  12      123.93      191.20     50.40 o 
  -3  -9  12     1870.84     1777.31     74.83 o 
  -2  -9  12      178.17      264.87     70.83 o 
  -1  -9  12     1886.67     1830.20     68.44 o 
   0  -9  12     1166.45     1204.68    132.74 o 
   1  -9  12      549.10      716.23     58.66 o 
   2  -9  12     3988.17     3707.85    318.67 o 
   3  -9  12       65.19       34.13     59.37 o 
   4  -9  12     1455.20     1442.47     75.92 o 
   5  -9  12      369.54      542.98     63.10 o 
   6  -9  12     2038.69     2021.44     72.91 o 
  -7  -8  12       27.69        0.00     78.93 o 
  -6  -8  12       29.38        0.00    100.56 o 
  -5  -8  12      223.18      199.80     97.42 o 
  -4  -8  12      125.07       57.23     67.93 o 
  -3  -8  12      742.42      655.61     97.21 o 
  -2  -8  12      428.49      390.43     96.19 o 
  -1  -8  12        7.57       51.48     68.23 o 
   0  -8  12      125.76      118.98     95.02 o 
   1  -8  12      711.99      646.87     69.90 o 
   2  -8  12      203.92      295.91     96.26 o 
   3  -8  12       27.45       25.33     56.16 o 
   4  -8  12      118.35      223.35     59.61 o 
   5  -8  12      462.14      573.74     61.09 o 
   6  -8  12      161.30      223.94     62.32 o 
   7  -8  12     1077.75     1053.93     66.68 o 
  -8  -7  12      327.22      273.49    108.27 o 
  -7  -7  12     2180.75     2231.44     77.84 o 
  -6  -7  12      128.72      183.20     72.89 o 
  -5  -7  12     3300.66     3043.53     79.66 o 
  -4  -7  12      345.37      276.47     91.96 o 
  -3  -7  12     2534.54     2434.44    101.72 o 
  -2  -7  12     1132.24     1075.82    101.50 o 
  -1  -7  12     1816.95     2108.60     97.93 o 
   0  -7  12     2464.34     2729.85     98.30 o 
   1  -7  12       97.17       38.37     63.27 o 
   2  -7  12     3896.86     3681.01     83.52 o 
   3  -7  12        1.01       29.50     65.91 o 
   4  -7  12     4952.18     4843.03     90.76 o 
   5  -7  12      931.06      954.92     75.57 o 
   6  -7  12     1736.97     1717.14     56.50 o 
   7  -7  12      257.80      224.58     62.67 o 
  -9  -6  12       92.32       41.58    108.86 o 
  -8  -6  12      564.83      586.80     74.20 o 
  -7  -6  12      115.38       42.81     99.24 o 
  -6  -6  12      643.00      740.51     95.68 o 
  -5  -6  12        2.09        0.00     63.93 o 
  -4  -6  12       43.80      165.14     90.22 o 
  -3  -6  12       15.08      123.64     87.23 o 
  -2  -6  12     4020.94     3730.52    102.67 o 
  -1  -6  12      239.70      287.61     65.39 o 
   0  -6  12     2250.55     2204.72     96.70 o 
   1  -6  12      272.35      269.19     65.24 o 
   2  -6  12      387.82      451.08     66.84 o 
   3  -6  12     1057.68      951.75     58.58 o 
   4  -6  12      195.53      220.96     67.70 o 
   5  -6  12        3.54        0.00    106.16 o 
   6  -6  12       50.36       68.04     56.13 o 
   7  -6  12       12.19       42.69     68.42 o 
   8  -6  12       64.88      217.35     71.26 o 
  -9  -5  12      574.08      664.79     95.61 o 
  -8  -5  12      234.70      238.68     74.42 o 
  -7  -5  12       11.90      186.62     96.11 o 
  -6  -5  12      693.77      610.98     95.90 o 
  -5  -5  12     1713.28     1524.35     71.65 o 
  -4  -5  12      379.63      324.53     86.94 o 
  -3  -5  12     1603.46     1558.28     90.43 o 
  -2  -5  12      925.58      930.70     87.23 o 
  -1  -5  12      947.72      775.75     62.55 o 
   0  -5  12     2155.01     2170.93     94.15 o 
   1  -5  12      530.64      720.42     85.70 o 
   2  -5  12     1191.34     1146.45     92.25 o 
   3  -5  12      653.33      701.63     92.55 o 
   4  -5  12     7340.34     7078.82     85.61 o 
   5  -5  12      565.63      607.77     68.99 o 
   6  -5  12     3191.62     3274.05     79.24 o 
   7  -5  12      374.39      421.24     53.42 o 
   8  -5  12     1107.08     1077.50     72.94 o 
   9  -5  12     1213.05     1015.24    115.26 o 
 -10  -4  12     1292.58     1408.29     87.16 o 
  -9  -4  12     1206.86     1403.24     75.51 o 
  -8  -4  12     1824.46     1897.59     81.76 o 
  -7  -4  12      769.05      675.85     98.23 o 
  -6  -4  12     5308.78     5170.70    104.92 o 
  -5  -4  12      198.81      230.06     56.18 o 
  -4  -4  12     8057.37     8097.88     93.50 o 
  -3  -4  12     1426.93     1420.42     57.59 o 
  -2  -4  12     6198.16     6345.16    283.50 o 
  -1  -4  12     3115.57     3070.63    176.72 o 
   0  -4  12     1215.93     1213.89     65.86 o 
   1  -4  12     3491.09     3609.83    143.04 o 
   2  -4  12      193.64      223.50     62.28 o 
   3  -4  12      533.18      517.84     46.16 o 
   4  -4  12      824.96      901.65    101.72 o 
   5  -4  12      156.31      212.73     65.54 o 
   6  -4  12     1917.86     1845.81    172.86 o 
   7  -4  12     1793.26     1765.63    215.89 o 
   8  -4  12     1820.72     1928.41     73.17 o 
   9  -4  12        1.33       62.11    109.88 o 
 -10  -3  12      745.67      887.72     77.92 o 
  -9  -3  12      236.21      106.31     98.81 o 
  -8  -3  12      330.57      355.11     97.21 o 
  -7  -3  12       71.38       67.21     97.06 o 
  -6  -3  12      126.66      291.04     87.01 o 
  -5  -3  12       29.41        0.00     61.60 o 
  -4  -3  12     2396.93     2412.03     61.06 o 
  -3  -3  12     2973.79     2873.68     73.63 o 
  -2  -3  12       97.49      167.02     44.31 o 
  -1  -3  12     1544.19     1512.90     51.95 o 
   0  -3  12     4508.41     4622.52     93.25 o 
   1  -3  12      768.29      779.34     44.91 o 
   2  -3  12     2662.04     2498.02     56.90 o 
   3  -3  12     1484.03     1466.54     78.93 o 
   4  -3  12     5958.47     6014.20    185.06 o 
   5  -3  12       22.21       83.68     51.89 o 
   6  -3  12     1360.49     1364.39     60.11 o 
   7  -3  12      310.89      388.30    114.17 o 
   8  -3  12      937.90      921.03     85.33 o 
   9  -3  12     1075.87     1064.82     78.42 o 
 -11  -2  12     1000.46      946.60    633.88 o 
 -10  -2  12     1138.40     1396.05    110.46 o 
  -9  -2  12      619.26      682.41     70.34 o 
  -8  -2  12     3210.58     3096.17    102.01 o 
  -7  -2  12     2236.60     2376.99     97.28 o 
  -6  -2  12     5380.07     5259.31     82.42 o 
  -5  -2  12      205.79      233.76    127.93 o 
  -4  -2  12     2994.13     2983.95     57.69 o 
  -3  -2  12       32.91       16.30     41.07 o 
  -2  -2  12     2443.18     2415.08     48.57 o 
  -1  -2  12     2590.54     2784.06     55.57 o 
   0  -2  12     1639.41     1589.27     74.98 o 
   1  -2  12     3195.94     3136.32     56.11 o 
   2  -2  12       35.92       54.01     42.88 o 
   3  -2  12     6729.38     6605.68    190.76 o 
   4  -2  12      462.13      455.37     40.46 o 
   5  -2  12     1747.65     1741.23     65.72 o 
   6  -2  12       44.54      108.19     47.61 o 
   7  -2  12     2601.09     2694.82    106.10 o 
   8  -2  12      869.76      818.34     65.51 o 
   9  -2  12     2899.14     2875.18    102.49 o 
 -11  -1  12       50.07        0.00    107.84 o 
 -10  -1  12       53.01       50.53     73.98 o 
  -9  -1  12        1.88      175.26     95.97 o 
  -8  -1  12     1993.64     1921.11    163.21 o 
  -7  -1  12      275.08      376.32    103.72 o 
  -6  -1  12      551.13      614.88     51.11 o 
  -5  -1  12        2.40        0.00     60.62 o 
  -4  -1  12       39.44        0.00     59.41 o 
  -3  -1  12      152.42      221.57     59.87 o 
  -2  -1  12        1.74        0.00     51.07 o 
  -1  -1  12     2261.22     2243.67     43.82 o 
   0  -1  12      520.36      494.74     35.88 o 
   1  -1  12      186.38      243.39     43.05 o 
   2  -1  12        9.87       36.93     42.83 o 
   3  -1  12      136.08      152.07     58.17 o 
   4  -1  12      252.43      308.56     43.51 o 
   5  -1  12       73.80       86.16     45.45 o 
   6  -1  12      704.78      700.24     57.57 o 
   7  -1  12      162.39      251.56     50.68 o 
   8  -1  12       17.73       47.11     53.48 o 
   9  -1  12     1425.92     1467.43     71.94 o 
 -11   0  12     1529.71     1536.44    110.24 o 
 -10   0  12      326.02      253.83    101.28 o 
  -9   0  12      612.25      710.06    109.91 o 
  -8   0  12     1487.67     1428.28     75.25 o 
  -7   0  12     2874.27     2836.99     67.50 o 
  -6   0  12     2928.24     3077.71    146.46 o 
  -5   0  12     1829.18     1845.38    207.52 o 
  -4   0  12     5428.64     5319.70    122.95 o 
  -3   0  12        9.79       19.66     58.15 o 
  -2   0  12     3309.39     3149.40     58.78 o 
  -1   0  12     2679.49     2586.13    138.14 o 
   0   0  12     7724.69     7429.29    261.05 o 
   1   0  12     6670.98     6488.21    191.34 o 
   2   0  12     1401.93     1451.26     55.85 o 
   3   0  12     8481.15     8445.42     69.11 o 
   4   0  12      454.48      529.21     58.85 o 
   5   0  12     7152.80     6743.77     62.75 o 
   6   0  12      107.02      124.46     45.98 o 
   7   0  12     5983.40     5648.48    170.35 o 
   8   0  12      454.84      413.89     60.17 o 
   9   0  12     1974.74     1740.00     78.49 o 
 -11   1  12       79.97      114.83    107.91 o 
 -10   1  12     3610.81     3765.07    311.71 o 
  -9   1  12      940.76     1001.08     88.94 o 
  -8   1  12      835.44      793.75     89.05 o 
  -7   1  12      918.22      883.27     74.09 o 
  -6   1  12       21.37        4.59     60.34 o 
  -5   1  12      862.84      828.10     86.25 o 
  -4   1  12      451.78      428.66     73.80 o 
  -3   1  12      513.85      608.32     60.32 o 
  -2   1  12      861.02      979.60     61.18 o 
  -1   1  12      575.05      809.21    117.99 o 
   0   1  12     3577.36     3604.59    106.96 o 
   1   1  12       41.96       82.25     56.87 o 
   2   1  12      337.74      426.15     51.94 o 
   3   1  12       52.83       90.07     49.57 o 
   4   1  12     1097.05     1105.68     43.39 o 
   5   1  12       38.15       77.74     52.39 o 
   6   1  12       23.49       85.98     50.94 o 
   7   1  12        0.07        4.91     56.71 o 
   8   1  12        5.13        0.00     52.12 o 
   9   1  12       27.12      100.82     71.97 o 
 -11   2  12      830.13      992.34     66.07 o 
 -10   2  12      328.56      367.61     84.17 o 
  -9   2  12     1537.08     1437.10     61.59 o 
  -8   2  12      594.75      680.23     84.39 o 
  -7   2  12      866.62      779.68     54.31 o 
  -6   2  12     1006.81      919.72     69.76 o 
  -5   2  12     1237.07     1229.34     62.63 o 
  -4   2  12     8979.54     8983.63    199.25 o 
  -3   2  12      902.61      969.46     50.67 o 
  -2   2  12     3584.55     3619.64     67.55 o 
  -1   2  12     3413.01     3314.02    127.97 o 
   0   2  12     2710.39     2701.92     94.66 o 
   1   2  12     5253.49     5323.50    187.30 o 
   2   2  12     3839.66     3627.25     59.07 o 
   3   2  12     4041.65     3836.92     56.98 o 
   4   2  12      952.55      956.64     78.46 o 
   5   2  12    11404.94    10996.30    269.13 o 
   6   2  12      274.45      303.78     51.11 o 
   7   2  12     1508.79     1479.05     60.07 o 
   8   2  12        5.34        4.39     72.94 o 
   9   2  12      233.07      213.63     59.12 o 
 -11   3  12       47.43      121.95    103.43 o 
 -10   3  12     2799.31     2693.39    263.48 o 
  -9   3  12      876.41      929.35     70.74 o 
  -8   3  12      221.95      234.01     85.81 o 
  -7   3  12     1234.95     1249.59     56.16 o 
  -6   3  12       49.85      107.04     70.59 o 
  -5   3  12     1438.51     1371.54     79.80 o 
  -4   3  12      480.45      487.10     52.06 o 
  -3   3  12     2086.48     1954.85    206.43 o 
  -2   3  12      567.53      627.89     50.32 o 
  -1   3  12     4687.83     4780.80     80.82 o 
   0   3  12     2798.63     2655.35     48.62 o 
   1   3  12      982.14      995.86     40.38 o 
   2   3  12      600.67      614.64     44.14 o 
   3   3  12     1531.27     1433.70     48.70 o 
   4   3  12     2166.86     2182.16     56.30 o 
   5   3  12       18.26       56.65     45.84 o 
   6   3  12      552.59      582.00     56.34 o 
   7   3  12        0.17        7.99     48.74 o 
   8   3  12      515.13      424.08    125.73 o 
 -11   4  12       12.83       55.66     77.69 o 
 -10   4  12      149.01      218.11     53.16 o 
  -9   4  12      177.30      238.32     58.03 o 
  -8   4  12      602.13      637.81     70.05 o 
  -7   4  12        0.10       36.67     54.58 o 
  -6   4  12      145.20      161.45     45.80 o 
  -5   4  12        1.81       46.74     50.66 o 
  -4   4  12     2023.56     2093.05     55.17 o 
  -3   4  12       11.99        0.00     49.54 o 
  -2   4  12      918.00      844.11    117.70 o 
  -1   4  12       45.28       77.03     75.03 o 
   0   4  12     5611.29     5548.67    341.17 o 
   1   4  12      440.48      445.34     40.18 o 
   2   4  12     1123.99     1131.58     92.00 o 
   3   4  12      595.69      558.04     41.00 o 
   4   4  12      388.88      422.52     53.26 o 
   5   4  12      909.80      928.33     44.87 o 
   6   4  12       39.93      258.93     78.52 o 
   7   4  12      209.28      354.18     84.92 o 
   8   4  12      122.58      244.13     61.67 o 
 -10   5  12     1423.53     1308.57     66.51 o 
  -9   5  12      604.80      682.51     61.37 o 
  -8   5  12     1615.21     1614.11     72.58 o 
  -7   5  12     3060.66     3117.00     64.26 o 
  -6   5  12      875.72      908.27    143.01 o 
  -5   5  12     8905.36     9280.49     82.33 o 
  -4   5  12       26.38       56.73     88.50 o 
  -3   5  12     4875.98     4781.62     62.75 o 
  -2   5  12       50.87      146.70     61.68 o 
  -1   5  12    11854.27    11513.96    304.83 o 
   0   5  12     1808.86     1997.82     67.31 o 
   1   5  12     6261.36     6273.92     89.85 o 
   2   5  12     3291.11     3302.90     78.52 o 
   3   5  12      492.20      397.36     38.07 o 
   4   5  12     1968.02     1948.56     98.51 o 
   5   5  12      195.15      204.32     55.60 o 
   6   5  12     1276.07     1142.24     52.66 o 
   7   5  12       18.64       61.32     60.28 o 
 -10   6  12      373.65      567.85    106.78 o 
  -9   6  12       28.12       59.91     60.71 o 
  -8   6  12       16.13      138.27     71.64 o 
  -7   6  12       35.20       91.21     59.89 o 
  -6   6  12      552.54      483.81     49.81 o 
  -5   6  12       50.25        1.56     57.92 o 
  -4   6  12       12.50       49.46     66.37 o 
  -3   6  12      458.58      509.54     51.50 o 
  -2   6  12      281.14      344.78     71.94 o 
  -1   6  12        0.07       77.21     49.82 o 
   0   6  12     1536.10     1811.78     95.35 o 
   1   6  12      258.14      236.22     53.32 o 
   2   6  12       72.40       96.95     41.53 o 
   3   6  12      249.30      223.61     46.90 o 
   4   6  12        2.42       26.87     49.14 o 
   5   6  12      389.63      367.71     51.92 o 
   6   6  12       79.80      124.22     72.51 o 
  -9   7  12     1983.21     2184.86    154.18 o 
  -8   7  12     1783.72     1812.93    125.49 o 
  -7   7  12     1370.58     1294.92    170.71 o 
  -6   7  12      554.71      701.85     68.45 o 
  -5   7  12     5432.30     5090.63    391.34 o 
  -4   7  12      516.38      467.72     55.68 o 
  -3   7  12     5318.66     5615.64    192.37 o 
  -2   7  12        0.28        0.00     76.75 o 
  -1   7  12     2780.42     2912.35     72.13 o 
   0   7  12     2101.03     1950.52     52.87 o 
   1   7  12      464.90      434.46     48.59 o 
   2   7  12      611.98      588.35     92.74 o 
   3   7  12       62.72       62.49     48.69 o 
   4   7  12     1376.40     1485.93     53.79 o 
   5   7  12       41.25       11.41     52.64 o 
   6   7  12     1237.44     1154.24     52.69 o 
  -8   8  12       71.04      118.94     64.37 o 
  -7   8  12        5.56       30.49     50.98 o 
  -6   8  12      892.13      988.18     99.54 o 
  -5   8  12      142.56      172.18     48.73 o 
  -4   8  12      196.19      314.94     55.98 o 
  -3   8  12        1.70      148.27    162.01 o 
  -2   8  12      567.65      592.96     67.43 o 
  -1   8  12      339.09      334.91     47.91 o 
   0   8  12       29.59        2.29     68.29 o 
   1   8  12      455.60      491.45     69.14 o 
   2   8  12      141.55      167.88     41.28 o 
   3   8  12       28.65      136.01     60.48 o 
   4   8  12       54.58      132.23     52.96 o 
   5   8  12        7.97        0.00     45.83 o 
  -7   9  12       37.89        0.00     62.82 o 
  -6   9  12      703.63      785.75     62.04 o 
  -5   9  12     1172.35     1119.04     53.57 o 
  -4   9  12      432.43      424.82     58.93 o 
  -3   9  12      889.04      789.27     70.99 o 
  -2   9  12       15.51       71.07     67.94 o 
  -1   9  12      100.02      212.86     55.35 o 
   0   9  12       12.49       94.67     49.35 o 
   1   9  12      383.79      430.86     52.61 o 
   2   9  12      890.32      876.73    115.29 o 
   3   9  12      868.02      816.20     65.45 o 
  -5  10  12       29.96       49.09     63.62 o 
  -4  10  12     2286.31     2402.41     71.28 o 
  -3  10  12       45.23       22.90     58.66 o 
  -2  10  12      640.42      758.66     64.11 o 
  -1  10  12      178.77      284.93     83.88 o 
   0  10  12      842.21      792.89     64.90 o 
   1  10  12      143.35      321.81    127.13 o 
  -2 -10  13     2178.32     2143.45    241.01 o 
  -1 -10  13       37.75      136.35     76.67 o 
   0 -10  13      189.96      230.08     82.97 o 
   1 -10  13      415.33      712.77    303.34 o 
   2 -10  13      433.17      439.81    109.51 o 
  -4  -9  13       87.78        0.00    107.76 o 
  -3  -9  13       10.95      138.78     76.38 o 
  -2  -9  13      577.87      663.40     73.32 o 
  -1  -9  13      408.46      455.74    103.69 o 
   0  -9  13      312.71      394.13    128.55 o 
   1  -9  13       72.77      107.87     73.28 o 
   2  -9  13      277.52      281.39    132.37 o 
   3  -9  13        8.44      193.83    109.33 o 
   4  -9  13      708.59      836.96     57.17 o 
  -6  -8  13     3705.93     3851.76    120.65 o 
  -5  -8  13       16.23        0.00     70.92 o 
  -4  -8  13     1209.66     1317.05    106.02 o 
  -3  -8  13      203.60       65.90     72.09 o 
  -2  -8  13     1510.18     1689.49    103.40 o 
  -1  -8  13     1085.55     1294.55    101.43 o 
   0  -8  13     1451.06     1457.29    103.98 o 
   1  -8  13     3274.33     3372.28    108.64 o 
   2  -8  13     1045.78     1002.42    104.63 o 
   3  -8  13     6792.94     6364.65    297.88 o 
   4  -8  13      367.97      383.63     47.28 o 
   5  -8  13     1618.04     1669.14     66.20 o 
   6  -8  13      165.18      249.94     64.81 o 
  -7  -7  13       27.00        0.00     77.76 o 
  -6  -7  13      271.50      346.45     74.92 o 
  -5  -7  13      171.18      191.21     66.92 o 
  -4  -7  13       26.03       32.84     95.68 o 
  -3  -7  13      207.09      347.39     95.17 o 
  -2  -7  13       89.15      124.37     67.79 o 
  -1  -7  13        1.90        0.00     93.86 o 
   0  -7  13      717.45      775.61     95.31 o 
   1  -7  13       96.30        0.00     66.84 o 
   2  -7  13        4.64       60.07     69.39 o 
   3  -7  13       24.85       11.50     98.88 o 
   4  -7  13      164.49      187.84     57.83 o 
   5  -7  13       29.79       13.74     59.98 o 
   6  -7  13      527.59      585.88     79.12 o 
   7  -7  13        0.80       65.88     64.76 o 
  -8  -6  13      421.04      466.73    109.80 o 
  -7  -6  13      484.41      627.07    103.76 o 
  -6  -6  13      875.74      705.42     96.62 o 
  -5  -6  13        7.97       70.41     65.97 o 
  -4  -6  13     1903.31     1962.32     95.31 o 
  -3  -6  13      234.91      208.39     91.38 o 
  -2  -6  13     2328.48     2394.61     73.61 o 
  -1  -6  13     1571.41     1754.29     98.52 o 
   0  -6  13     1249.56     1131.59     69.03 o 
   1  -6  13     4414.82     4346.38    107.18 o 
   2  -6  13     2520.19     2355.44     78.57 o 
   3  -6  13     3457.71     3544.19    108.42 o 
   4  -6  13       43.33       45.48     70.75 o 
   5  -6  13     2607.43     2433.91     77.72 o 
   6  -6  13       22.12      110.45     72.72 o 
   7  -6  13     1845.58     1864.24     88.69 o 
  -9  -5  13      697.39      579.30     78.86 o 
  -8  -5  13      483.17      396.25    103.10 o 
  -7  -5  13     1913.61     2073.14    102.45 o 
  -6  -5  13      238.91      231.33     96.19 o 
  -5  -5  13      931.98      938.27     67.72 o 
  -4  -5  13     1372.29     1514.52     70.99 o 
  -3  -5  13     4843.34     4941.41     81.77 o 
  -2  -5  13      309.47      279.50     71.99 o 
  -1  -5  13     2995.39     3130.07     75.84 o 
   0  -5  13      839.97      878.23     55.45 o 
   1  -5  13        4.17        0.00     62.77 o 
   2  -5  13      824.47      797.53     95.24 o 
   3  -5  13       63.05       14.27     94.37 o 
   4  -5  13      565.44      707.53     97.86 o 
   5  -5  13      134.13      108.81     69.55 o 
   6  -5  13      954.82      996.53     74.51 o 
   7  -5  13      332.77      328.60     64.98 o 
   8  -5  13      339.29      402.41     62.05 o 
  -9  -4  13      116.13       58.53     65.07 o 
  -8  -4  13        3.11       70.49     62.58 o 
  -7  -4  13       63.49       62.04     69.46 o 
  -6  -4  13      153.20      183.83     58.97 o 
  -5  -4  13      126.49      170.71     74.60 o 
  -4  -4  13     3443.81     3384.56    121.93 o 
  -3  -4  13      249.57      280.22     51.40 o 
  -2  -4  13     4605.95     4604.46     83.06 o 
  -1  -4  13      662.40      705.50     56.60 o 
   0  -4  13     1892.06     1938.39     67.34 o 
   1  -4  13     1771.23     1815.08     84.57 o 
   2  -4  13     4286.96     4220.10     85.88 o 
   3  -4  13     2333.93     2252.03     71.90 o 
   4  -4  13      254.07      333.35     55.12 o 
   5  -4  13     5496.47     5385.92     91.20 o 
   6  -4  13      708.94      709.94     71.67 o 
   7  -4  13     1032.06     1065.48     67.59 o 
   8  -4  13       80.68       96.57     84.76 o 
 -10  -3  13     2306.23     2164.42    113.70 o 
  -9  -3  13     1264.00     1240.96    104.49 o 
  -8  -3  13     2496.77     2417.84    104.27 o 
  -7  -3  13     2263.68     2372.26    100.92 o 
  -6  -3  13     2084.72     2139.11     72.45 o 
  -5  -3  13     7438.75     7109.56     95.02 o 
  -4  -3  13        5.53        0.00     53.06 o 
  -3  -3  13     6607.26     6324.78    289.72 o 
  -2  -3  13      250.86      268.23     42.72 o 
  -1  -3  13      989.01      919.49     52.70 o 
   0  -3  13     5112.53     5158.13     60.94 o 
   1  -3  13        8.19       54.33     43.20 o 
   2  -3  13     3715.10     3718.26     54.99 o 
   3  -3  13      243.03      276.68     65.33 o 
   4  -3  13     4637.10     4381.87    186.66 o 
   5  -3  13      388.55      402.09     66.28 o 
   6  -3  13     3269.98     3303.80     59.43 o 
   7  -3  13      221.38      289.39     59.79 o 
   8  -3  13      985.74     1096.79     65.00 o 
 -10  -2  13       69.51      122.33     77.04 o 
  -9  -2  13      276.55      276.04    102.81 o 
  -8  -2  13      347.77      289.72     97.13 o 
  -7  -2  13     1736.15     1471.92     74.12 o 
  -6  -2  13      920.45      871.72     95.24 o 
  -5  -2  13        2.31       42.29     60.69 o 
  -4  -2  13      755.53      778.43     62.66 o 
  -3  -2  13       44.57       61.59     42.45 o 
  -2  -2  13     3427.19     3204.37    103.76 o 
  -1  -2  13      683.15      704.98     40.64 o 
   0  -2  13     2430.99     2519.04     74.19 o 
   1  -2  13     2323.23     2203.53     49.48 o 
   2  -2  13       10.58        0.00     39.63 o 
   3  -2  13      120.60      151.29     39.94 o 
   4  -2  13      128.38      151.62     52.80 o 
   5  -2  13      402.37      460.74     55.06 o 
   6  -2  13       41.91      137.42     78.49 o 
   7  -2  13      182.78      139.55     61.66 o 
   8  -2  13      250.92      345.82     65.14 o 
 -10  -1  13     1820.08     1818.22    112.86 o 
  -9  -1  13      662.15      527.75     70.99 o 
  -8  -1  13     3352.48     3296.41     57.85 o 
  -7  -1  13     1460.41     1373.05     69.00 o 
  -6  -1  13      526.90      517.97     52.74 o 
  -5  -1  13     8149.03     8013.48     70.03 o 
  -4  -1  13     2216.35     2209.93     55.78 o 
  -3  -1  13     1736.62     1767.72     62.81 o 
  -2  -1  13       61.04       80.86     37.59 o 
  -1  -1  13     3861.67     3953.51     49.04 o 
   0  -1  13     3108.01     3013.72     46.98 o 
   1  -1  13     3682.89     3452.71     66.94 o 
   2  -1  13     6118.02     6127.52     96.88 o 
   3  -1  13     2228.39     2335.05     55.09 o 
   4  -1  13     4407.17     4361.68     54.46 o 
   5  -1  13      275.60      268.63     48.33 o 
   6  -1  13     1071.89     1139.92     63.85 o 
   7  -1  13       45.73       48.65     73.11 o 
   8  -1  13     5018.90     4839.80     89.61 o 
 -10   0  13        1.03       71.36     75.22 o 
  -9   0  13      410.86      346.31     58.93 o 
  -8   0  13       79.79      126.69     48.50 o 
  -7   0  13     1260.53     1356.51    182.94 o 
  -6   0  13      356.15      425.30     63.05 o 
  -5   0  13     1337.95     1518.62     65.08 o 
  -4   0  13      458.21      453.36     50.79 o 
  -3   0  13     1586.90     1636.71     53.13 o 
  -2   0  13      347.44      397.83     70.46 o 
  -1   0  13      746.56      759.08     45.70 o 
   0   0  13        3.91       38.20     44.77 o 
   1   0  13      219.73      203.82     39.09 o 
   2   0  13     1059.51     1068.60     46.55 o 
   3   0  13     1841.81     1719.86     55.73 o 
   4   0  13      190.16      178.14     45.79 o 
   5   0  13      183.56      201.40     53.24 o 
   6   0  13        0.11       17.70     48.13 o 
   7   0  13      179.43      255.68     59.04 o 
   8   0  13       37.58       35.09     65.64 o 
 -10   1  13     2636.21     2846.95    240.87 o 
  -9   1  13      384.38      446.57     75.25 o 
  -8   1  13     1268.32     1316.08     76.53 o 
  -7   1  13      730.58      734.32     84.39 o 
  -6   1  13     2844.59     2612.76    150.47 o 
  -5   1  13     2592.07     2540.01     91.05 o 
  -4   1  13      284.34      213.06     50.45 o 
  -3   1  13     6291.11     6031.40    151.02 o 
  -2   1  13      259.78      335.69     54.90 o 
  -1   1  13     9757.60    10111.11    266.26 o 
   0   1  13     1856.41     1763.18     48.22 o 
   1   1  13     6563.40     6203.76     91.82 o 
   2   1  13     1392.44     1375.86     77.90 o 
   3   1  13     5251.75     5066.73     57.26 o 
   4   1  13     4305.17     4434.35    114.78 o 
   5   1  13       25.35       81.67     51.92 o 
   6   1  13     3184.87     3084.52     91.53 o 
   7   1  13      124.99       89.75     50.22 o 
   8   1  13     2581.86     2775.43    165.41 o 
 -10   2  13      666.71      639.39     77.33 o 
  -9   2  13      578.01      645.37     60.35 o 
  -8   2  13     2506.55     2693.24     73.79 o 
  -7   2  13       13.36        0.00     88.10 o 
  -6   2  13     1249.85     1167.17     61.05 o 
  -5   2  13      270.85      322.53     50.48 o 
  -4   2  13     1520.27     1655.32     65.09 o 
  -3   2  13        1.17       47.35     60.91 o 
  -2   2  13     5659.86     5681.05     91.78 o 
  -1   2  13     1553.46     1523.59     64.87 o 
   0   2  13     1951.04     1922.13     80.22 o 
   1   2  13      158.94      205.18     43.65 o 
   2   2  13        1.55       20.41     44.51 o 
   3   2  13      122.62      101.80     44.71 o 
   4   2  13      413.85      345.40     54.61 o 
   5   2  13       18.79       42.18     52.26 o 
   6   2  13       10.18       32.66     56.64 o 
   7   2  13       80.89      105.50     58.99 o 
   8   2  13      166.25      277.93     76.07 o 
 -10   3  13     1090.71     1025.93     55.26 o 
  -9   3  13      140.92      208.43     58.26 o 
  -8   3  13      464.56      435.19     58.04 o 
  -7   3  13      320.08      398.17     98.52 o 
  -6   3  13     1093.81     1141.11     56.36 o 
  -5   3  13     4136.03     4059.92    253.83 o 
  -4   3  13       10.33       89.99     49.16 o 
  -3   3  13     3218.55     3140.83     69.25 o 
  -2   3  13      272.74      281.51     66.04 o 
  -1   3  13     1748.90     1736.69    131.61 o 
   0   3  13      300.43      265.15     38.62 o 
   1   3  13     4005.67     3796.43    158.75 o 
   2   3  13     1048.05     1114.55     78.41 o 
   3   3  13     1055.88     1050.45     47.87 o 
   4   3  13     1893.02     1938.42    115.40 o 
   5   3  13       21.11        0.63     55.35 o 
   6   3  13      849.14      931.88     50.73 o 
   7   3  13      150.53      134.58     53.02 o 
 -10   4  13      232.36      327.61     64.02 o 
  -9   4  13      844.30     1010.76     61.85 o 
  -8   4  13      743.28      788.24    125.20 o 
  -7   4  13     1597.23     1622.57     70.62 o 
  -6   4  13     2462.67     2449.65     92.33 o 
  -5   4  13      613.04      652.27     65.46 o 
  -4   4  13     5346.73     5566.92     78.17 o 
  -3   4  13      158.24      171.99     43.02 o 
  -2   4  13     6045.82     5982.92    238.06 o 
  -1   4  13       15.01       43.24     50.73 o 
   0   4  13     2582.93     2722.81     56.44 o 
   1   4  13      378.85      480.86     86.22 o 
   2   4  13     1524.28     1582.07     54.83 o 
   3   4  13      608.32      664.87     54.38 o 
   4   4  13      440.91      468.74     65.83 o 
   5   4  13     1464.68     1425.62     52.95 o 
   6   4  13        8.73       34.46     50.94 o 
   7   4  13      528.54      535.85     62.83 o 
 -10   5  13        0.66       68.98     63.92 o 
  -9   5  13        6.67       56.08    138.89 o 
  -8   5  13       62.43      130.05     57.25 o 
  -7   5  13      426.79      511.64     58.10 o 
  -6   5  13      132.60      189.17     68.62 o 
  -5   5  13        0.04        0.00     46.93 o 
  -4   5  13     1339.73     1287.89     55.56 o 
  -3   5  13        0.52        0.00     63.82 o 
  -2   5  13      942.93      932.85     65.00 o 
  -1   5  13      552.50      646.92    173.41 o 
   0   5  13       57.87      170.96    100.88 o 
   1   5  13      528.69      574.15     46.60 o 
   2   5  13       21.89       53.10     39.79 o 
   3   5  13       11.01        1.40     45.36 o 
   4   5  13       15.68       18.53     56.12 o 
   5   5  13       47.77      206.77     57.99 o 
   6   5  13      531.98      589.80     62.00 o 
  -9   6  13     3666.22     3552.30    121.09 o 
  -8   6  13     1688.14     1817.28     77.21 o 
  -7   6  13     3907.00     3952.12     68.28 o 
  -6   6  13     2318.90     2338.21     83.55 o 
  -5   6  13     1318.21     1507.70     69.85 o 
  -4   6  13     5228.17     5023.76     96.37 o 
  -3   6  13      660.77      715.65     46.90 o 
  -2   6  13     2741.87     2859.77     59.72 o 
  -1   6  13      162.14      184.77     66.05 o 
   0   6  13     2712.15     2603.06    187.35 o 
   1   6  13     1474.53     1536.03     58.84 o 
   2   6  13      601.10      542.62     48.82 o 
   3   6  13     1391.00     1467.26     71.88 o 
   4   6  13       38.94       48.35     59.71 o 
   5   6  13     1745.97     1863.75     55.82 o 
   6   6  13        2.81       56.55     63.98 o 
  -8   7  13        1.96       11.09    149.12 o 
  -7   7  13      249.83      311.99     61.43 o 
  -6   7  13       41.94       64.61     58.37 o 
  -5   7  13      502.90      417.65     71.38 o 
  -4   7  13      197.87      240.34     57.22 o 
  -3   7  13       94.09       67.45     47.39 o 
  -2   7  13        0.47        0.00     58.11 o 
  -1   7  13       48.50      123.02     65.57 o 
   0   7  13       62.08      171.79     54.90 o 
   1   7  13      103.32      108.65     64.38 o 
   2   7  13      325.23      293.66     49.55 o 
   3   7  13      154.21      191.33     50.24 o 
   4   7  13      149.70      103.91     53.26 o 
   5   7  13      146.95       77.90     50.42 o 
  -7   8  13      739.42      753.84     64.92 o 
  -6   8  13      341.94      318.72     75.17 o 
  -5   8  13     1124.11     1266.37     73.90 o 
  -4   8  13     1751.29     1808.18    145.99 o 
  -3   8  13       23.60       80.65     68.03 o 
  -2   8  13      499.36      602.23     68.94 o 
  -1   8  13       38.13      173.84    106.45 o 
   0   8  13      635.67      547.68    105.29 o 
   1   8  13      830.10      819.94     66.16 o 
   2   8  13      131.89      251.31     46.40 o 
   3   8  13     1116.16     1166.55     73.94 o 
  -6   9  13      362.64      417.54     64.42 o 
  -5   9  13      337.82      394.90     61.79 o 
  -4   9  13      252.22      320.32    177.01 o 
  -3   9  13      757.52      821.08     73.61 o 
  -2   9  13       98.20      171.37     59.00 o 
  -1   9  13      753.48      868.37     76.89 o 
   0   9  13       24.78       93.59    133.98 o 
   1   9  13       64.50      256.66     71.07 o 
   2   9  13      180.65      109.19     57.23 o 
  -3  -9  14     1081.49     1058.56    112.93 o 
  -2  -9  14      224.90      132.30    107.76 o 
  -1  -9  14     1803.07     1734.78     80.90 o 
   0  -9  14      570.89      669.37    108.42 o 
   1  -9  14     1374.18     1254.96    103.76 o 
   2  -9  14     1923.70     1869.27     73.94 o 
  -5  -8  14        1.95       87.01     74.27 o 
  -4  -8  14      149.19      185.67    107.62 o 
  -3  -8  14      163.60      233.95    107.33 o 
  -2  -8  14       17.87       39.68    104.27 o 
  -1  -8  14        7.30        0.00    103.18 o 
   0  -8  14      491.43      363.63     76.09 o 
   1  -8  14      627.83      569.98    105.80 o 
   2  -8  14       28.48      128.44    105.07 o 
   3  -8  14      223.53      181.82    107.33 o 
   4  -8  14      421.72      429.30     78.85 o 
  -6  -7  14      478.06      456.18    106.96 o 
  -5  -7  14     2217.15     1977.76     82.64 o 
  -4  -7  14      965.77      919.27     74.05 o 
  -3  -7  14     1927.81     1729.75     74.78 o 
  -2  -7  14      366.27      417.29    101.87 o 
  -1  -7  14     4773.57     4385.70     87.89 o 
   0  -7  14     2246.42     1983.95     77.76 o 
   1  -7  14     2794.27     2747.98    106.31 o 
   2  -7  14     4165.28     3856.78    113.95 o 
   3  -7  14      523.51      471.32    105.00 o 
   4  -7  14     2548.11     2652.16    115.77 o 
   5  -7  14       48.03       59.48     62.49 o 
  -7  -6  14      339.43      333.70     75.87 o 
  -6  -6  14      437.25      560.01    104.92 o 
  -5  -6  14       60.88       63.27     67.93 o 
  -4  -6  14       40.60      124.51     96.04 o 
  -3  -6  14       38.59       38.23     68.37 o 
  -2  -6  14     1595.26     1565.71    101.06 o 
  -1  -6  14       85.56      150.65     68.23 o 
   0  -6  14      109.45      159.39     94.44 o 
   1  -6  14      103.58      183.13     95.39 o 
   2  -6  14        8.90        0.00     98.59 o 
   3  -6  14      352.87      209.48     98.08 o 
   4  -6  14       83.14      175.84    103.76 o 
   5  -6  14      101.11      140.75    102.38 o 
   6  -6  14        0.02       52.67     62.02 o 
  -8  -5  14      108.71      179.63     74.49 o 
  -7  -5  14       89.08       62.11     72.45 o 
  -6  -5  14      441.09      629.40     96.77 o 
  -5  -5  14     1990.81     1862.42     75.73 o 
  -4  -5  14       37.21       34.51     66.48 o 
  -3  -5  14     4012.59     3850.18    174.39 o 
  -2  -5  14      152.62      194.48     74.22 o 
  -1  -5  14     3501.88     3521.68     78.87 o 
   0  -5  14      867.25      809.18     74.58 o 
   1  -5  14     1669.67     1864.53    100.56 o 
   2  -5  14        7.76       30.36     95.68 o 
   3  -5  14     2729.49     2732.54     83.15 o 
   4  -5  14     2245.81     2143.84    110.17 o 
   5  -5  14       35.38        0.00    102.89 o 
   6  -5  14     1531.27     1420.44     79.62 o 
   7  -5  14       35.05      159.34     77.77 o 
  -8  -4  14      753.60      740.67     84.07 o 
  -7  -4  14     1356.66     1468.50     85.45 o 
  -6  -4  14     2046.49     2213.40     84.66 o 
  -5  -4  14      838.05      794.71     76.44 o 
  -4  -4  14     2228.76     2231.71     78.53 o 
  -3  -4  14      300.79      350.90     55.68 o 
  -2  -4  14     6476.32     6841.82    174.46 o 
  -1  -4  14     2205.84     2162.98     60.59 o 
   0  -4  14      188.55      164.77     65.31 o 
   1  -4  14     1918.70     1877.88     69.81 o 
   2  -4  14      546.77      548.39     67.73 o 
   3  -4  14     1052.15     1039.32     59.14 o 
   4  -4  14      309.02      197.71     70.99 o 
   5  -4  14     1243.14     1240.45    105.00 o 
   6  -4  14        0.14       24.68    106.60 o 
   7  -4  14     2468.93     2481.76     84.86 o 
  -9  -3  14      117.19        0.00     74.49 o 
  -8  -3  14      278.68      272.54    103.18 o 
  -7  -3  14        0.96      100.48     70.63 o 
  -6  -3  14     1235.62     1309.18     95.46 o 
  -5  -3  14     1886.52     1801.92     76.76 o 
  -4  -3  14      110.35      100.69     68.70 o 
  -3  -3  14     3337.45     3294.66     65.72 o 
  -2  -3  14      359.96      389.15     43.18 o 
  -1  -3  14     3178.20     3130.95     88.68 o 
   0  -3  14      126.60      150.35     68.91 o 
   1  -3  14     1129.95     1185.89     62.07 o 
   2  -3  14      101.61      100.28     53.15 o 
   3  -3  14      937.03      903.10     69.55 o 
   4  -3  14     3763.84     3583.97     67.29 o 
   5  -3  14      135.46       99.78     57.15 o 
   6  -3  14     2277.96     2186.04    132.85 o 
   7  -3  14        1.44       39.03    129.83 o 
  -9  -2  14     1633.50     1636.77    109.29 o 
  -8  -2  14      667.62      940.82    103.25 o 
  -7  -2  14     3808.77     3335.58     79.51 o 
  -6  -2  14     3803.91     3926.32    103.10 o 
  -5  -2  14        1.37        0.00     65.39 o 
  -4  -2  14     5097.76     4999.94    128.43 o 
  -3  -2  14        9.87       48.78     50.64 o 
  -2  -2  14     1034.68     1088.91     45.90 o 
  -1  -2  14      998.20     1015.69     53.44 o 
   0  -2  14     3428.15     3344.16     58.47 o 
   1  -2  14     2592.71     2609.35     63.23 o 
   2  -2  14     3223.52     3233.53     61.66 o 
   3  -2  14     3771.76     3735.48     75.74 o 
   4  -2  14     1647.68     1806.10     79.45 o 
   5  -2  14     1752.98     1705.00     60.12 o 
   6  -2  14      142.87      208.61     72.70 o 
   7  -2  14     2315.01     2166.39     81.55 o 
   8  -2  14        0.84        0.00    139.00 o 
 -10  -1  14       32.51      110.68     75.14 o 
  -9  -1  14      123.72       72.23    101.50 o 
  -8  -1  14      227.60      320.80    112.21 o 
  -7  -1  14      382.98      452.23     69.40 o 
  -6  -1  14       26.84        1.38     57.74 o 
  -5  -1  14       65.54      158.67     63.04 o 
  -4  -1  14      876.95      819.81    102.67 o 
  -3  -1  14       23.63        6.13     48.80 o 
  -2  -1  14      702.71      662.00     45.23 o 
  -1  -1  14       35.30      153.21     54.18 o 
   0  -1  14      177.34      264.11     61.53 o 
   1  -1  14      283.55      306.43     40.32 o 
   2  -1  14       20.07      106.40     51.46 o 
   3  -1  14       62.73      117.84     46.83 o 
   4  -1  14        2.28       35.40     54.89 o 
   5  -1  14       24.23       89.51     49.39 o 
   6  -1  14     1005.70      923.61     54.09 o 
   7  -1  14       24.85       73.29     91.34 o 
   8  -1  14       86.49      159.05     78.47 o 
 -10   0  14       52.27       58.18    110.97 o 
  -9   0  14     2077.30     2457.91     66.27 o 
  -8   0  14      870.23      844.92     72.18 o 
  -7   0  14     1588.46     1674.82    129.17 o 
  -6   0  14     3706.17     3665.69    232.06 o 
  -5   0  14     1660.84     1732.84    100.66 o 
  -4   0  14     3095.59     3087.96     52.46 o 
  -3   0  14      663.89      641.82    120.51 o 
  -2   0  14     4656.07     4530.77    113.66 o 
  -1   0  14        0.08        0.00     44.33 o 
   0   0  14    11405.90    11353.10    195.90 o 
   1   0  14     1075.45     1080.76     46.79 o 
   2   0  14     4472.20     4500.27    167.13 o 
   3   0  14     2465.41     2511.13     59.12 o 
   4   0  14     1925.21     1878.77     58.58 o 
   5   0  14     2605.40     2424.17     55.98 o 
   6   0  14      592.45      620.11     60.28 o 
   7   0  14      760.95      781.30     62.90 o 
 -10   1  14      959.00      890.72     66.12 o 
  -9   1  14      974.08      842.52     74.52 o 
  -8   1  14      398.36      406.70     79.33 o 
  -7   1  14      838.34      785.02     50.60 o 
  -6   1  14       44.94       75.19     53.03 o 
  -5   1  14     3128.22     3088.43     72.09 o 
  -4   1  14       74.99       92.64     43.89 o 
  -3   1  14     3539.73     3681.01    175.37 o 
  -2   1  14      201.19      272.80     59.71 o 
  -1   1  14     3354.76     3118.31     51.81 o 
   0   1  14      657.89      707.14     52.71 o 
   1   1  14      389.59      442.84     45.61 o 
   2   1  14       59.07       68.47     65.88 o 
   3   1  14      156.85      171.72     42.29 o 
   4   1  14       13.03       79.25     47.54 o 
   5   1  14       71.60       97.85     56.16 o 
   6   1  14       95.85       71.66     58.07 o 
   7   1  14       74.62      103.46     61.31 o 
 -10   2  14       27.36       18.84     77.81 o 
  -9   2  14     1339.53     1401.72     75.88 o 
  -8   2  14      133.54      143.93     59.70 o 
  -7   2  14     1024.46      994.13     58.88 o 
  -6   2  14      388.48      419.83     56.06 o 
  -5   2  14     3009.35     2960.82     98.59 o 
  -4   2  14     6026.25     6202.53     75.87 o 
  -3   2  14       64.24      149.71     80.90 o 
  -2   2  14     3581.51     3580.76     85.41 o 
  -1   2  14        1.41       63.55     51.26 o 
   0   2  14     4069.06     3928.75    174.64 o 
   1   2  14      532.37      553.38     46.24 o 
   2   2  14     2501.47     2688.96     59.42 o 
   3   2  14      625.61      647.50     47.89 o 
   4   2  14      287.40      322.00     49.40 o 
   5   2  14     3434.72     3341.87     64.78 o 
   6   2  14      254.35      305.65     51.47 o 
   7   2  14     1950.38     1975.32    128.50 o 
  -9   3  14     2037.30     2068.79     70.23 o 
  -8   3  14      409.52      497.64     52.07 o 
  -7   3  14      942.93      915.85     66.22 o 
  -6   3  14     2052.05     2171.21     71.80 o 
  -5   3  14     1937.23     1940.92     52.13 o 
  -4   3  14      970.55     1110.78     66.37 o 
  -3   3  14     3573.61     3571.29    264.46 o 
  -2   3  14      417.73      468.66     45.80 o 
  -1   3  14     2503.30     2403.25     59.70 o 
   0   3  14      246.36      266.47     59.27 o 
   1   3  14       58.09       77.93     45.34 o 
   2   3  14      228.91      240.15     41.38 o 
   3   3  14       58.04       33.91     46.91 o 
   4   3  14      875.50      800.61     50.14 o 
   5   3  14       49.82        0.00     83.38 o 
   6   3  14      630.52      696.08     61.63 o 
   7   3  14       41.29       82.62     64.71 o 
  -9   4  14      194.80      327.88     62.72 o 
  -8   4  14      246.23      227.28     60.61 o 
  -7   4  14        6.72       13.28    102.70 o 
  -6   4  14       42.52       87.40     68.22 o 
  -5   4  14      229.01      284.74     54.78 o 
  -4   4  14      854.27      932.56    103.87 o 
  -3   4  14        9.76      110.04     64.98 o 
  -2   4  14      332.77      295.63     47.43 o 
  -1   4  14        5.95       22.24    171.66 o 
   0   4  14     1120.55     1102.16     49.21 o 
   1   4  14       81.21      159.84     54.63 o 
   2   4  14      226.52      293.07     42.52 o 
   3   4  14       36.22       44.54     43.20 o 
   4   4  14       50.25       43.41     49.00 o 
   5   4  14     1620.55     1601.46     55.78 o 
   6   4  14       12.33       62.96     75.90 o 
  -9   5  14       10.29      131.08     76.66 o 
  -8   5  14     2856.71     2910.91    171.88 o 
  -7   5  14      637.51      561.16    154.51 o 
  -6   5  14     4635.54     4800.90    121.63 o 
  -5   5  14     2425.90     2474.76     71.61 o 
  -4   5  14     1054.95     1065.91     67.14 o 
  -3   5  14     1131.99      998.90     66.42 o 
  -2   5  14      401.06      458.23     54.92 o 
  -1   5  14     2594.24     2467.18    247.53 o 
   0   5  14      328.30      306.64     47.87 o 
   1   5  14     1861.78     1848.83     47.06 o 
   2   5  14      517.45      583.16     50.54 o 
   3   5  14      902.48      840.25     51.61 o 
   4   5  14     2116.49     2135.83     67.71 o 
   5   5  14       26.07      106.21     53.32 o 
  -8   6  14        0.39       27.34     54.21 o 
  -7   6  14      109.28       40.11     52.98 o 
  -6   6  14      286.39      408.34     59.35 o 
  -5   6  14      100.46       84.75     78.89 o 
  -4   6  14      108.45      150.37     67.63 o 
  -3   6  14      422.27      308.39     67.83 o 
  -2   6  14      334.94      337.26     68.36 o 
  -1   6  14      116.02      124.28     68.38 o 
   0   6  14      588.92      583.09     44.64 o 
   1   6  14      103.32       55.30     80.95 o 
   2   6  14       20.69       60.36     49.58 o 
   3   6  14        0.99       60.44     50.34 o 
   4   6  14      149.53      263.88     61.15 o 
  -7   7  14      136.87      218.65     54.88 o 
  -6   7  14     1261.86     1367.38    180.54 o 
  -5   7  14      879.61      982.26     61.50 o 
  -4   7  14      329.49      376.51    149.56 o 
  -3   7  14      555.99      551.81     69.43 o 
  -2   7  14       16.77        3.94     56.21 o 
  -1   7  14     1105.93     1195.62     58.46 o 
   0   7  14      606.13      582.08     51.23 o 
   1   7  14     2106.61     2144.92     63.15 o 
   2   7  14      719.18      723.66     44.20 o 
   3   7  14      425.87      514.30     84.68 o 
  -6   8  14      212.42      255.31     61.31 o 
  -5   8  14      187.27      164.88     62.31 o 
  -4   8  14      213.18      245.72    117.99 o 
  -3   8  14       78.67       98.33     58.25 o 
  -2   8  14       47.32       89.78     59.47 o 
  -1   8  14       63.52      169.92    191.57 o 
   0   8  14       50.56      109.46     42.47 o 
   1   8  14        6.25       26.44     60.69 o 
   2   8  14        2.32       71.64     52.49 o 
  -3   9  14      643.80      823.95     65.08 o 
  -2   9  14        0.16        0.00     75.61 o 
  -1   9  14      685.27      688.34     86.94 o 
  -3  -8  15       11.43      241.09    108.06 o 
  -2  -8  15     4399.79     4367.78     91.38 o 
  -1  -8  15       35.61      116.36    109.95 o 
   0  -8  15     3624.25     3911.10    119.49 o 
   1  -8  15     1408.36     1395.25     81.77 o 
   2  -8  15     2180.42     1931.16     85.26 o 
  -5  -7  15      322.19      349.43     78.64 o 
  -4  -7  15       20.34        0.00     74.71 o 
  -3  -7  15      135.49      191.35     75.58 o 
  -2  -7  15      286.94      400.55    105.51 o 
  -1  -7  15      431.34      387.73    103.25 o 
   0  -7  15      239.21      274.07    104.27 o 
   1  -7  15      103.30        5.10     73.47 o 
   2  -7  15       42.93      206.86    104.56 o 
   3  -7  15        5.43      123.49     76.96 o 
   4  -7  15       77.42      221.79    110.97 o 
  -6  -6  15     1984.08     1954.82     80.90 o 
  -5  -6  15      164.56      153.64    105.07 o 
  -4  -6  15     2990.63     2826.76    109.80 o 
  -3  -6  15      104.90      142.57     69.68 o 
  -2  -6  15     4625.91     4155.46    112.93 o 
  -1  -6  15       49.02      180.43    101.50 o 
   0  -6  15     3546.51     3505.97    112.42 o 
   1  -6  15      755.16      728.28    104.85 o 
   2  -6  15     2447.30     2155.79     81.48 o 
   3  -6  15      849.34      800.44    106.09 o 
   4  -6  15      157.64      489.67    108.78 o 
   5  -6  15      941.29      878.64     84.54 o 
  -7  -5  15      489.94      532.63    107.62 o 
  -6  -5  15      289.04      289.36     71.50 o 
  -5  -5  15      776.61     1026.30    100.70 o 
  -4  -5  15      360.58      453.99     96.91 o 
  -3  -5  15     1406.93     1364.75     64.48 o 
  -2  -5  15       97.56      206.27     85.45 o 
  -1  -5  15     2455.80     2353.63    101.65 o 
   0  -5  15      114.91      171.93     69.63 o 
   1  -5  15      166.89      482.46    101.94 o 
   2  -5  15     1357.91     1323.89     75.22 o 
   3  -5  15      759.20      850.17    106.31 o 
   4  -5  15     1484.64     1509.57    107.55 o 
   5  -5  15      225.14      237.59    109.66 o 
   6  -5  15      642.11      631.80    114.61 o 
  -8  -4  15       22.35       76.23     78.54 o 
  -7  -4  15      478.18      409.46    126.33 o 
  -6  -4  15        8.36      198.33    118.07 o 
  -5  -4  15     2407.89     2384.82     67.71 o 
  -4  -4  15     3426.55     3289.72     80.14 o 
  -3  -4  15      939.49     1174.00     76.59 o 
  -2  -4  15     1054.20     1182.40     81.11 o 
  -1  -4  15      155.48      222.08     57.47 o 
   0  -4  15      750.72      813.22     68.91 o 
   1  -4  15      165.91      183.80     68.02 o 
   2  -4  15     3047.81     2974.01    120.18 o 
   3  -4  15       21.70      114.07     48.92 o 
   4  -4  15      743.83      718.60     74.90 o 
   5  -4  15     2612.22     2746.38    118.54 o 
   6  -4  15        4.85       29.64    107.91 o 
  -8  -3  15     2536.29     2623.10     86.87 o 
  -7  -3  15     1110.84     1180.16    107.25 o 
  -6  -3  15     1307.53     1287.62     97.61 o 
  -5  -3  15     3498.53     3391.09     69.59 o 
  -4  -3  15      297.70      342.81     55.00 o 
  -3  -3  15     3787.10     3717.24    115.05 o 
  -2  -3  15       21.92       30.18     67.24 o 
  -1  -3  15     5328.64     5324.24     54.88 o 
   0  -3  15     2302.13     2181.43     56.28 o 
   1  -3  15     1497.80     1509.58     50.93 o 
   2  -3  15      892.91      906.54     84.86 o 
   3  -3  15     1081.08     1168.97    110.17 o 
   4  -3  15     1891.29     1932.38     98.95 o 
   5  -3  15      260.21      372.51     61.03 o 
   6  -3  15      935.76      983.51     65.77 o 
  -8  -2  15       51.68       94.37    105.00 o 
  -7  -2  15      391.11      424.43     72.30 o 
  -6  -2  15       23.01      115.19     68.52 o 
  -5  -2  15      878.66      779.69     76.89 o 
  -4  -2  15        0.47       55.20     53.06 o 
  -3  -2  15      105.64      108.85     55.83 o 
  -2  -2  15      425.93      440.46     48.62 o 
  -1  -2  15      534.78      657.45     47.84 o 
   0  -2  15      244.95      299.65     52.44 o 
   1  -2  15      179.99      219.38     54.89 o 
   2  -2  15       50.72        5.14     54.19 o 
   3  -2  15      577.15      686.42     57.49 o 
   4  -2  15     1138.48     1069.87     55.33 o 
   5  -2  15     2545.97     2402.80     64.65 o 
   6  -2  15        3.05       53.40     86.61 o 
  -9  -1  15      289.50      381.25    108.71 o 
  -8  -1  15     3337.16     3381.68     69.58 o 
  -7  -1  15      102.07      301.23    108.64 o 
  -6  -1  15      798.50      886.85     96.08 o 
  -5  -1  15     2424.24     2361.90     58.56 o 
  -4  -1  15      121.56      157.60     41.71 o 
  -3  -1  15     4154.37     4081.86     94.79 o 
  -2  -1  15     2557.20     2490.62    174.64 o 
  -1  -1  15     2738.43     2588.26     86.76 o 
   0  -1  15      413.41      376.38     47.14 o 
   1  -1  15     5067.83     5144.69    151.60 o 
   2  -1  15      721.21      686.72     48.83 o 
   3  -1  15     3673.09     3724.29     76.24 o 
   4  -1  15      897.20      986.84     51.91 o 
   5  -1  15      568.76      599.51     51.19 o 
   6  -1  15      128.42      166.49     52.28 o 
   7  -1  15       83.34       20.61     79.03 o 
  -9   0  15       35.62      171.03     76.78 o 
  -8   0  15      178.04      209.13     59.51 o 
  -7   0  15     1183.46     1305.11     97.10 o 
  -6   0  15      384.12      397.62     56.28 o 
  -5   0  15       44.74      108.08     45.15 o 
  -4   0  15     1456.32     1742.49    272.61 o 
  -3   0  15      104.77      154.69     53.23 o 
  -2   0  15      603.36      555.06     47.98 o 
  -1   0  15      241.72      147.35     47.17 o 
   0   0  15      204.64      208.36     46.00 o 
   1   0  15      833.55      784.46     47.80 o 
   2   0  15      100.06       96.15     51.05 o 
   3   0  15       10.43        6.76     55.78 o 
   4   0  15        6.43       72.68     49.60 o 
   5   0  15      268.94      300.89     45.98 o 
   6   0  15      191.93      197.49     61.16 o 
  -9   1  15        4.21       64.60     73.21 o 
  -8   1  15     1151.25     1291.86     76.26 o 
  -7   1  15       15.61       79.51    147.41 o 
  -6   1  15     4474.81     4592.96    338.91 o 
  -5   1  15     1746.12     1941.92     68.53 o 
  -4   1  15     2487.01     2398.74    163.43 o 
  -3   1  15     1669.26     1793.69    101.10 o 
  -2   1  15     1202.86     1145.41     81.16 o 
  -1   1  15     7234.40     7009.50    273.90 o 
   0   1  15        1.67       23.56     52.89 o 
   1   1  15     4958.59     5117.47    146.07 o 
   2   1  15      741.24      704.47     49.05 o 
   3   1  15     2112.07     1933.45     92.41 o 
   4   1  15      898.18      868.23     52.29 o 
   5   1  15       22.11      119.24     51.25 o 
   6   1  15     1718.65     1701.20     57.70 o 
  -9   2  15     1233.70     1477.40    179.23 o 
  -8   2  15     1571.54     1575.50     56.92 o 
  -7   2  15     2807.54     2749.17    181.45 o 
  -6   2  15      704.92      813.53     50.71 o 
  -5   2  15     1524.40     1545.24    105.22 o 
  -4   2  15     1256.34     1256.13     56.25 o 
  -3   2  15      976.10     1026.44     55.47 o 
  -2   2  15     1330.79     1455.39     88.58 o 
  -1   2  15        4.95       29.63     46.38 o 
   0   2  15      496.77      553.10     54.69 o 
   1   2  15       58.91       81.57     46.64 o 
   2   2  15       34.56       67.98     38.37 o 
   3   2  15      294.91      352.59     46.79 o 
   4   2  15        8.42      152.35     58.26 o 
   5   2  15       70.31       51.42     53.08 o 
   6   2  15        9.61       43.88     62.61 o 
  -9   3  15        0.16       54.69     74.71 o 
  -8   3  15      420.58      521.70    116.36 o 
  -7   3  15       93.16        0.00     60.69 o 
  -6   3  15     1047.26     1054.89     51.50 o 
  -5   3  15      600.12      722.80     68.53 o 
  -4   3  15      960.54     1010.77    112.39 o 
  -3   3  15     2779.27     2837.78    137.36 o 
  -2   3  15        0.89        0.00     69.10 o 
  -1   3  15     1198.82     1093.01     43.16 o 
   0   3  15      286.87      342.26     46.12 o 
   1   3  15      474.00      525.61     43.53 o 
   2   3  15      407.97      497.68     56.22 o 
   3   3  15      556.34      534.48     45.54 o 
   4   3  15     1277.11     1346.16     54.11 o 
   5   3  15       22.31       60.67     67.67 o 
  -8   4  15       52.68      125.43     75.45 o 
  -7   4  15     2414.22     2411.18    125.93 o 
  -6   4  15       93.34      169.47     50.06 o 
  -5   4  15     1614.20     1815.01     73.06 o 
  -4   4  15      755.00      831.00     68.24 o 
  -3   4  15      804.41      837.90     50.05 o 
  -2   4  15      707.85      766.64    114.06 o 
  -1   4  15       67.17      114.02     51.33 o 
   0   4  15      756.21      739.67     44.59 o 
   1   4  15      755.85      680.53     69.07 o 
   2   4  15      276.90      386.80     89.47 o 
   3   4  15      260.31      303.40     42.26 o 
   4   4  15      487.88      517.78     53.64 o 
   5   4  15     1673.74     1687.27     66.07 o 
  -8   5  15       12.88        0.00     76.41 o 
  -7   5  15        8.28      122.14     60.22 o 
  -6   5  15       11.70        0.00     58.29 o 
  -5   5  15       19.43        0.00     77.91 o 
  -4   5  15      418.20      458.07     57.07 o 
  -3   5  15       90.44      172.70     58.00 o 
  -2   5  15        8.04       16.98    130.95 o 
  -1   5  15       50.32      178.34     73.40 o 
   0   5  15       15.71       45.93     56.03 o 
   1   5  15      541.94      558.14     70.41 o 
   2   5  15      122.80      122.21     50.54 o 
   3   5  15      232.35      185.31     60.34 o 
   4   5  15       99.58       72.77     69.79 o 
  -7   6  15     2394.22     2409.61    104.71 o 
  -6   6  15      127.69      213.76     75.79 o 
  -5   6  15      899.84      995.61     61.87 o 
  -4   6  15     1354.58     1495.19     60.80 o 
  -3   6  15      170.91      213.89     65.90 o 
  -2   6  15     1346.64     1472.84     72.32 o 
  -1   6  15      113.15      190.93     57.87 o 
   0   6  15     2972.43     3124.81    100.66 o 
   1   6  15      456.05      513.30     57.40 o 
   2   6  15     1638.92     1735.07     84.76 o 
   3   6  15      851.44      890.00     55.01 o 
  -6   7  15      121.72      212.78     78.80 o 
  -5   7  15      328.97      338.53     59.56 o 
  -4   7  15        0.99       43.12     52.33 o 
  -3   7  15       61.53      150.36     73.62 o 
  -2   7  15        6.83       38.01     59.85 o 
  -1   7  15        0.31      108.16     61.00 o 
   0   7  15       44.56      115.75     53.81 o 
   1   7  15       30.99        1.96     47.09 o 
   2   7  15       40.27        0.00    134.21 o 
  -3   8  15       79.92       97.06     55.28 o 
  -2   8  15      916.07      881.89     77.62 o 
  -1   8  15        2.31       44.02     78.59 o 
  -2  -7  16      227.35      165.58    109.15 o 
  -1  -7  16     4217.30     4341.35    122.47 o 
   0  -7  16       17.61        0.00    110.53 o 
   1  -7  16     2218.47     2100.88    115.85 o 
  -4  -6  16       70.41      121.96    105.94 o 
  -3  -6  16       72.38      170.02     73.54 o 
  -2  -6  16      247.24      375.06    105.58 o 
  -1  -6  16      346.62      215.02    104.56 o 
   0  -6  16        2.15        0.00     72.23 o 
   1  -6  16        1.80        0.00    108.27 o 
   2  -6  16      578.44      397.56     79.59 o 
   3  -6  16      411.87      219.24     80.53 o 
  -5  -5  16      880.28     1153.15    105.58 o 
  -4  -5  16      690.02      858.80    137.18 o 
  -3  -5  16     1099.23     1194.49     67.07 o 
  -2  -5  16      942.21      873.93     75.75 o 
  -1  -5  16     1598.91     1656.72     81.73 o 
   0  -5  16       80.56      175.97     89.85 o 
   1  -5  16     1150.16      937.18    106.02 o 
   2  -5  16        2.40       86.07     73.47 o 
   3  -5  16     1028.57     1096.42    110.46 o 
   4  -5  16     1106.09     1002.79     82.42 o 
  -6  -4  16      720.87      941.78    157.64 o 
  -5  -4  16      498.33      573.50     82.35 o 
  -4  -4  16      969.78      927.38     64.24 o 
  -3  -4  16      839.65      878.76     79.25 o 
  -2  -4  16     4375.69     4566.03     91.02 o 
  -1  -4  16       46.50      113.24     91.27 o 
   0  -4  16     1988.11     2065.96     77.27 o 
   1  -4  16      257.05      312.84     72.82 o 
   2  -4  16     1982.29     2057.03     76.86 o 
   3  -4  16      134.16      130.29     75.57 o 
   4  -4  16      894.12      969.00    152.22 o 
   5  -4  16      129.41      274.22    113.81 o 
  -7  -3  16      523.51      643.57     78.38 o 
  -6  -3  16     1515.83     1475.35    131.17 o 
  -5  -3  16        0.62      124.90     77.09 o 
  -4  -3  16     1372.46     1310.08     74.05 o 
  -3  -3  16      254.60      211.16     81.88 o 
  -2  -3  16      136.25      206.83     70.46 o 
  -1  -3  16      794.78      876.99    114.35 o 
   0  -3  16       20.16       14.28     69.69 o 
   1  -3  16      959.64     1140.78    180.25 o 
   2  -3  16        0.28       92.65     92.80 o 
   3  -3  16     1053.33     1220.00     76.12 o 
   4  -3  16     2824.31     2779.49     94.66 o 
   5  -3  16       19.88       81.78     76.20 o 
  -7  -2  16     2197.94     2155.93     80.90 o 
  -6  -2  16     1323.56     1326.81     77.84 o 
  -5  -2  16     1208.28     1245.28     52.03 o 
  -4  -2  16     2724.05     2920.99    129.82 o 
  -3  -2  16     1007.22     1182.47     85.52 o 
  -2  -2  16     4404.36     4445.21     88.96 o 
  -1  -2  16       48.98       84.35     48.69 o 
   0  -2  16     2248.28     2344.99     50.74 o 
   1  -2  16      413.13      348.36     57.37 o 
   2  -2  16     2247.86     2371.92     89.12 o 
   3  -2  16       38.55       90.17     58.31 o 
   4  -2  16      484.36      513.70     60.48 o 
   5  -2  16      967.12     1072.57    104.67 o 
  -8  -1  16      106.77      234.46    108.13 o 
  -7  -1  16       45.50      123.02     52.20 o 
  -6  -1  16      159.69      182.85     58.69 o 
  -5  -1  16      225.99      256.71     76.64 o 
  -4  -1  16      371.01      383.83     45.23 o 
  -3  -1  16        0.20       67.24     54.61 o 
  -2  -1  16      128.41      163.02     47.95 o 
  -1  -1  16      201.32      240.99     48.99 o 
   0  -1  16       93.90      136.48     65.64 o 
   1  -1  16      112.76      161.97     56.09 o 
   2  -1  16     1145.71     1098.79     53.30 o 
   3  -1  16        3.28       33.05     49.84 o 
   4  -1  16      230.30      247.11     60.86 o 
   5  -1  16      167.05      177.22     58.10 o 
  -8   0  16       51.57      124.87     61.47 o 
  -7   0  16     1521.01     1764.14    109.00 o 
  -6   0  16     1255.04     1273.54     72.41 o 
  -5   0  16     1922.77     1793.23    136.49 o 
  -4   0  16     2775.28     3070.30    205.99 o 
  -3   0  16      723.19      657.92     48.94 o 
  -2   0  16     1221.82     1232.88     65.13 o 
  -1   0  16     1545.62     1630.10     51.66 o 
   0   0  16     3051.70     2985.82     72.85 o 
   1   0  16      127.82      224.63     72.56 o 
   2   0  16     2071.18     2167.82     73.28 o 
   3   0  16      648.44      725.97     60.60 o 
   4   0  16      878.04      804.53     49.40 o 
   5   0  16      639.84      852.40     63.30 o 
  -8   1  16     1475.39     1376.44     56.19 o 
  -7   1  16        5.63       93.94     73.53 o 
  -6   1  16     2283.28     2248.18    150.21 o 
  -5   1  16     1669.48     1575.44     74.74 o 
  -4   1  16      182.90      297.62     71.25 o 
  -3   1  16     1395.55     1200.69     50.98 o 
  -2   1  16      689.80      667.99     48.66 o 
  -1   1  16       12.07        0.00     48.12 o 
   0   1  16        0.00       49.89     55.61 o 
   1   1  16       53.44      105.49     49.70 o 
   2   1  16        3.01        0.00     44.81 o 
   3   1  16      173.70      229.73     51.45 o 
   4   1  16      615.61      570.39     61.79 o 
   5   1  16      322.26      294.80     45.06 o 
  -8   2  16        8.28      132.99     63.62 o 
  -7   2  16      926.57      907.35     63.61 o 
  -6   2  16      136.19       62.21    109.77 o 
  -5   2  16     3131.83     3260.04    265.19 o 
  -4   2  16      690.73      637.22     68.66 o 
  -3   2  16      563.95      705.80     50.24 o 
  -2   2  16      811.15      759.66     50.82 o 
  -1   2  16       87.10      186.72     55.88 o 
   0   2  16     2944.54     3033.62     72.73 o 
   1   2  16      168.50      173.05     54.91 o 
   2   2  16      617.80      725.30     59.02 o 
   3   2  16      505.71      488.47     59.81 o 
   4   2  16      923.83      919.74     56.11 o 
   5   2  16     2003.69     2126.11     68.06 o 
  -7   3  16       88.57       88.71    111.00 o 
  -6   3  16     1339.04     1335.44    248.08 o 
  -5   3  16       12.13      120.27     69.51 o 
  -4   3  16      184.30      340.13     69.22 o 
  -3   3  16       20.25       70.24     55.74 o 
  -2   3  16      303.32      332.92     48.26 o 
  -1   3  16     1063.46     1041.03     59.18 o 
   0   3  16      201.72      146.36     58.10 o 
   1   3  16       69.19      166.08     58.89 o 
   2   3  16       53.51       51.08     45.94 o 
   3   3  16      233.86      217.50     48.12 o 
   4   3  16      260.46      273.05     59.69 o 
  -7   4  16       22.56      113.92     87.27 o 
  -6   4  16        7.29      126.13     74.58 o 
  -5   4  16      661.70      613.77     73.01 o 
  -4   4  16      670.25      723.28     70.33 o 
  -3   4  16        3.89       22.98     56.42 o 
  -2   4  16      147.13      139.02     58.04 o 
  -1   4  16       44.55       40.25     50.16 o 
   0   4  16      197.88      229.50     59.32 o 
   1   4  16      119.18      164.40     45.73 o 
   2   4  16     1219.19     1327.65    140.07 o 
   3   4  16        0.32       27.26     47.65 o 
  -6   5  16     1118.34     1219.37     78.39 o 
  -5   5  16       58.09       33.73     51.63 o 
  -4   5  16      632.30      629.90    137.84 o 
  -3   5  16      777.92      824.40     73.59 o 
  -2   5  16      120.47      120.02     62.07 o 
  -1   5  16     1401.03     1432.61     48.34 o 
   0   5  16      137.71      117.95     49.21 o 
   1   5  16     2445.96     2396.61     58.23 o 
   2   5  16        0.26       48.33     52.74 o 
  -5   6  16       10.66       77.61     63.06 o 
  -4   6  16      175.97      210.62     73.29 o 
  -3   6  16       46.69      113.45     59.38 o 
  -2   6  16      102.38       50.22     74.74 o 
  -1   6  16       19.09      105.43     52.90 o 
   0   6  16      403.83      479.12     54.98 o 
   1   6  16      148.40      179.46     62.99 o 
  -3  -5  17     1038.39      890.57    143.62 o 
  -2  -5  17       94.71       92.88     84.07 o 
  -1  -5  17     1180.26     1099.10     87.93 o 
   0  -5  17      175.55      262.53     76.81 o 
   1  -5  17      435.80      349.94    110.97 o 
   2  -5  17       15.39      182.76     78.93 o 
  -5  -4  17     1478.80     1480.32    116.65 o 
  -4  -4  17       39.92      113.39     82.99 o 
  -3  -4  17      690.36      644.34    103.76 o 
  -2  -4  17       18.51       85.25     60.91 o 
  -1  -4  17       42.86       83.89     74.52 o 
   0  -4  17      273.81      203.45     61.37 o 
   1  -4  17      254.62      235.98     74.38 o 
   2  -4  17     1535.75     1598.76     71.90 o 
   3  -4  17       47.83      172.88     77.77 o 
  -5  -3  17      622.77      797.98     78.13 o 
  -4  -3  17     1305.67     1399.49     65.44 o 
  -3  -3  17     1236.51     1400.54    112.64 o 
  -2  -3  17     1446.49     1516.77     77.93 o 
  -1  -3  17     3911.34     3948.79     83.98 o 
   0  -3  17        7.59       32.55     59.05 o 
   1  -3  17      583.65      669.81     74.86 o 
   2  -3  17        6.90       45.52     74.03 o 
   3  -3  17      779.01      842.72     77.21 o 
  -6  -2  17      503.51      473.76     64.70 o 
  -5  -2  17      270.00      363.36     61.45 o 
  -4  -2  17      447.77      549.14    123.43 o 
  -3  -2  17       51.40      106.24     58.85 o 
  -2  -2  17      129.01      132.78     58.11 o 
  -1  -2  17       86.70       56.61     59.91 o 
   0  -2  17      885.55      978.85     53.72 o 
   1  -2  17      275.24      372.47     60.62 o 
   2  -2  17      964.56      979.28     61.08 o 
   3  -2  17       70.79      121.38     60.89 o 
   4  -2  17     1177.69     1162.95     65.05 o 
  -6  -1  17     1632.15     1644.63    149.12 o 
  -5  -1  17      922.77     1027.76     54.49 o 
  -4  -1  17      807.51      896.26     53.13 o 
  -3  -1  17      971.06      988.71     53.47 o 
  -2  -1  17     1415.54     1390.67     49.60 o 
  -1  -1  17     1650.91     1578.78     61.92 o 
   0  -1  17      118.20      126.32     42.04 o 
   1  -1  17      648.76      499.24     49.42 o 
   2  -1  17        4.34      103.07     59.20 o 
   3  -1  17     1642.63     1655.28     72.11 o 
   4  -1  17     1012.16     1023.68     64.97 o 
  -6   0  17      361.40      586.41     61.24 o 
  -5   0  17      876.95      934.39     61.42 o 
  -4   0  17        4.31       15.58     49.74 o 
  -3   0  17      912.37      875.84     48.37 o 
  -2   0  17      454.04      587.19     60.65 o 
  -1   0  17       62.31      117.52     50.96 o 
   0   0  17       38.01       13.52     45.18 o 
   1   0  17      108.29      152.54     42.52 o 
   2   0  17      135.81      252.12     60.70 o 
   3   0  17      228.18      245.01     49.21 o 
   4   0  17        0.20       12.69     54.97 o 
  -6   1  17     1630.12     1654.81     66.01 o 
  -5   1  17      868.94      881.43     73.01 o 
  -4   1  17     1188.17     1300.69     62.83 o 
  -3   1  17      799.87      788.99     51.79 o 
  -2   1  17     2266.27     2191.91    130.40 o 
  -1   1  17      620.76      655.34     46.64 o 
   0   1  17       58.74       68.75     51.95 o 
   1   1  17     3270.78     3360.08    102.57 o 
   2   1  17      227.59      337.22     58.97 o 
   3   1  17     2500.41     2444.42    105.48 o 
  -6   2  17       16.58       38.04     99.75 o 
  -5   2  17     1133.81     1331.37     62.46 o 
  -4   2  17       40.33        8.81     50.22 o 
  -3   2  17      319.50      402.71     53.52 o 
  -2   2  17      196.35      246.63     59.00 o 
  -1   2  17       38.57       70.32     58.63 o 
   0   2  17     1217.55     1197.98     48.44 o 
   1   2  17      187.16      207.72     60.21 o 
   2   2  17      367.71      487.36     60.74 o 
   3   2  17      582.69      588.12     64.14 o 
  -6   3  17      940.88      990.85     77.29 o 
  -5   3  17        3.30      117.74     82.06 o 
  -4   3  17      441.73      396.48     74.30 o 
  -3   3  17      534.58      659.56    177.59 o 
  -2   3  17        7.94       33.14     60.52 o 
  -1   3  17      971.65     1018.48     53.27 o 
   0   3  17       56.71       65.49     51.36 o 
   1   3  17      969.67     1002.77     54.49 o 
   2   3  17        2.07      106.07     61.83 o 
  -5   4  17      270.99      185.27     62.04 o 
  -4   4  17      258.27      273.82     75.91 o 
  -3   4  17      481.20      584.51     60.17 o 
  -2   4  17     1376.28     1361.69     46.15 o 
  -1   4  17       30.08        0.00     49.88 o 
   0   4  17     1688.81     1564.63     46.97 o 
   1   4  17        1.07       47.57    117.45 o 
  -4   5  17      121.70      380.77     76.37 o 
  -3   5  17        8.84        0.00    158.22 o 
  -2   5  17        4.84        0.00     53.66 o 
  -1   5  17        6.16        0.00     62.94 o 
   0   5  17      205.57      315.02     64.09 o 
  -3  -3  18      352.02      356.99     69.43 o 
  -2  -3  18        1.91       42.09     62.38 o 
  -1  -3  18      781.42      767.71     79.08 o 
   0  -3  18       53.67        0.00     77.46 o 
   1  -3  18     1749.95     1808.65    156.08 o 
  -4  -2  18      449.65      495.07     55.73 o 
  -3  -2  18     2524.17     2737.94     75.24 o 
  -2  -2  18     1444.64     1448.18     57.25 o 
  -1  -2  18      313.32      339.96     62.56 o 
   0  -2  18     1870.95     2052.97    101.19 o 
   1  -2  18      250.89      365.88     79.46 o 
  -4  -1  18       54.10       96.22     54.82 o 
  -3  -1  18      456.13      451.37     53.96 o 
  -2  -1  18       46.95       93.89     47.60 o 
  -1  -1  18      176.55      261.99     61.46 o 
   0  -1  18      178.10      269.47     60.79 o 
   1  -1  18       89.08      170.25     63.90 o 
   2  -1  18      141.31      111.87     49.38 o 
  -4   0  18      557.37      524.94     62.95 o 
  -3   0  18      741.42      958.99    137.19 o 
  -2   0  18      313.49      492.37    127.48 o 
  -1   0  18     1498.10     1463.50     96.80 o 
   0   0  18     1318.07     1208.17    109.71 o 
   1   0  18        9.94       31.49     98.67 o 
   2   0  18     1983.46     2040.35     76.40 o 
  -4   1  18        7.69       32.09     55.14 o 
  -3   1  18      787.04      739.92     50.39 o 
  -2   1  18      100.74      204.51     61.18 o 
  -1   1  18       85.19      111.48     61.66 o 
   0   1  18      720.90      748.56     69.41 o 
   1   1  18      616.16      638.82     62.07 o 
  -4   2  18        0.64        0.00     63.52 o 
  -3   2  18     1009.98     1154.03     65.15 o 
  -2   2  18      270.90      426.63    133.39 o 
  -1   2  18     2177.39     2139.19     57.84 o 
   0   2  18     1362.01     1398.94     52.11 o 
   1   2  18       14.21       25.31     55.52 o 
  -3   3  18      468.99      537.88     64.00 o 
  -2   3  18      397.51      465.86     56.58 o 
  -1   3  18     1355.25     1386.92     87.38 o 
                                                 
